# Supplementary material for: The Water Microbiome Through a Pilot Scale Advanced Treatment Facility for Direct Potable Reuse
Source: Front Microbiol. 2019 May 8;10:993. doi: 10.3389/fmicb.2019.00993 (PMC6517601; doi:10.3389/fmicb.2019.00993)
Supplement: Supplementary file 4 [file Table_1.XLSX]

## Sheet: Table S1
Table S1. Sampling and library preparation information for all amplicon and metagenomic sequencing samples.
SampleID	Plate	Original_name	step_number	Type	Location	Description	Day	Volume_sampled	Sample_flush_time	DNA_conc	DNA concentrated to 10 ul prior to PCR	Number of PCR reactions pooled	Inhibitor_removal_step	is_blank	ID_of_matching_field_blank	ID_of_matching_extraction_blank	ID_of_matching_amplification_blank	Name	Date	FCM_date_paired	TCC_avg	ICC_avg	seq_count	reads_unfiltered	reads_filtered_DADA2	reads_nochim	percent reads not chimeric	Metagenomes	metagenomics_ext_vol_submitted_uL	metagenomics_total_extracted_DNA_ng
Neg1	P	Neg_Cont_PCR_Amp	0	Blank	Amplification	PlateP	NA	NA	NA	NA	n	4	n	y	NA	NA	Neg1	0.Blank_Amplification_PlateP_na_Neg1	NA	NA	NA	NA	94288	114110	85546	83748	0.978982	NA	NA	NA
Neg2	X	Neg_Cont_PCR_Amp	0	Blank	Amplification	PlateX	NA	NA	NA	NA	n	3	n	y	NA	NA	Neg2	0.Blank_Amplification_PlateX_na_Neg2	NA	NA	NA	NA	8822	11559	7835	7835	1	NA	NA	NA
Neg3	Y	Neg_Cont_PCR_Amp	0	Blank	Amplification	PlateY	NA	NA	NA	NA	n	3	n	y	NA	NA	Neg3	0.Blank_Amplification_PlateY_na_Neg3	NA	NA	NA	NA	1052	3138	1035	1035	1	NA	NA	NA
32	X	PCI_Extraction_Blank	0	Blank	Extraction	PhenolChloroform	NA	NA	NA	NA	y	3	n	y	NA	32	Neg2	0.Blank_Extraction_PhenolChloroform_na_32	2017-02-17	NA	NA	NA	135	280	163	163	1	NA	NA	NA
61	X	PCI_Extraction_Blank	0	Blank	Extraction	PhenolChloroform	NA	NA	NA	NA	y	3	n	y	NA	61	Neg2	0.Blank_Extraction_PhenolChloroform_na_61	NA	NA	NA	NA	71456	85302	65988	62972	0.954295	NA	NA	NA
74	X	PCI_Extraction_Blank	0	Blank	Extraction	PhenolChloroform	NA	NA	NA	NA	y	3	n	y	NA	74	Neg2	0.Blank_Extraction_PhenolChloroform_na_74	NA	NA	NA	NA	1673	2069	1514	1514	1	NA	NA	NA
192	Y	PowerSoil_Extraction_Blank	0	Blank	Extraction	PowerSoil	234	NA	NA	NA	y	3	n	y	NA	192	Neg3	0.Blank_Extraction_PowerSoil_234_192	2016-01-28	NA	NA	NA	83188	103234	78579	75064	0.955268	NA	NA	NA
184	Y	PowerSoil_Extraction_Blank	0	Blank	Extraction	PowerSoil	NA	NA	NA	NA	y	3	n	y	NA	184	Neg3	0.Blank_Extraction_PowerSoil_na_184	NA	NA	NA	NA	128462	156659	113911	112139	0.984444	NA	NA	NA
191a	X	PowerSoil_Extraction_Blank	0	Blank	Extraction	PowerSoil	NA	NA	NA	NA	n	3	n	y	191a	191b	Neg2	0.Blank_Extraction_PowerSoil_na_191a	NA	NA	NA	NA	65505	75296	59055	58717	0.994277	NA	NA	NA
191b	X	PowerSoil_Extraction_Blank	0	Blank	Extraction	PowerSoil	NA	NA	NA	NA	n	3	n	y	191a	191b	Neg2	0.Blank_Extraction_PowerSoil_na_191b	NA	NA	NA	NA	1609	2118	1480	1480	1	NA	NA	NA
16	Y	Field_Blank	0	Blank	Field	NA	184	NA	NA	NA	y	3	n	y	16	NA	Neg3	0.Blank_Field_NA_184_16	2015-12-09	NA	NA	NA	67	266	119	119	1	NA	NA	NA
40	X	Field_Blank	0	Blank	Field	NA	206	NA	NA	0.11	n	3	n	y	40	40	Neg2	0.Blank_Field_NA_206_40	2015-12-31	NA	NA	NA	35	156	66	66	1	NA	NA	NA
48	X	Field_Blank	0	Blank	Field	NA	213	NA	NA	NA	y	3	n	y	48	48	Neg2	0.Blank_Field_NA_213_48	2016-01-07	NA	NA	NA	12848	15707	11899	11895	0.999664	NA	NA	NA
1	Z	Influent	1	Bulk	WW_2ndary	Feed	152	0.3	10	21.2	n	3	y	n	NA	NA	Neg1	1.Bulk_WW_2ndary_Feed_152_1	2015-11-07	2015-11-10	1.52713e+07	10552000	78288	133255	92425	70476	0.762521	awtp_infl_152	28	594
9	Z	Influent	1	Bulk	WW_2ndary	Feed	184	0.15	5	18.4	n	1	y	n	16	NA	Neg1	1.Bulk_WW_2ndary_Feed_184_9	2015-12-09	NA	NA	NA	50913	72523	49701	42884	0.86284	awtp_infl_184	30	552
25	Y	Influent	1	Bulk	WW_2ndary	Feed	199	0.3	5	NA	n	3	n	n	NA	NA	Neg3	1.Bulk_WW_2ndary_Feed_199_25	2015-12-24	2015-12-22	8.53267e+06	6.58833e+06	89328	114891	76850	76269	0.99244	NA	NA	NA
33	Z	Influent	1	Bulk	WW_2ndary	Feed	206	0.3	5	11.9	n	1	y	n	40	32	Neg1	1.Bulk_WW_2ndary_Feed_206_33	2015-12-31	2015-12-29	8.70833e+06	7.08067e+06	71938	93890	70001	64813	0.925887	awtp_infl_206	27	321
41	X	Influent	1	Bulk	WW_2ndary	Feed	213	0.3	5	18.4	n	3	n	n	48	40	Neg2	1.Bulk_WW_2ndary_Feed_213_41	2016-01-07	2016-01-05	8814000	7.65533e+06	11783	14101	10214	10170	0.995692	NA	NA	NA
49	Y	Influent	1	Bulk	WW_2ndary	Feed	221	0.2	5	14.4	n	3	n	n	NA	48	Neg3	1.Bulk_WW_2ndary_Feed_221_49	2016-01-15	NA	NA	NA	25211	30968	21669	21607	0.997139	NA	NA	NA
10	P	Chloramine	2	Bulk	Chloramine	Treated	184	0.15	8	0.388	n	4	y	n	16	NA	Neg1	2.Bulk_Chloramine_Treated_184_10	2015-12-09	NA	NA	NA	80862	98914	73091	73048	0.999412	NA	NA	NA
26	Y	Chloramine	2	Bulk	Chloramine	Treated	199	0.3	5	NA	y	3	n	n	NA	NA	Neg3	2.Bulk_Chloramine_Treated_199_26	2015-12-24	2015-12-22	7.24133e+06	2.78533e+06	72590	90004	61154	61111	0.999297	NA	NA	NA
34	Z	Chloramine	2	Bulk	Chloramine	Treated	206	0.3	5	8.88	n	2	y	n	40	32	Neg1	2.Bulk_Chloramine_Treated_206_34	2015-12-31	2015-12-29	2408000	3718000	56465	84962	59689	51745	0.86691	NA	NA	NA
42	Y	Chloramine	2	Bulk	Chloramine	Treated	213	0.3	5	19.6	n	3	n	n	48	40	Neg3	2.Bulk_Chloramine_Treated_213_42	2016-01-07	2016-01-05	2.35333e+06	350667	68	373	163	163	1	NA	NA	NA
11	P	MF_filtrates	3	Bulk	MF	Perm	184	6	15	0.394	n	4	n	n	16	NA	Neg1	3.Bulk_MF_Perm_184_11	2015-12-09	NA	NA	NA	38531	58263	39668	33908	0.854795	NA	NA	NA
27	P	MF_filtrates	3	Bulk	MF	Perm	199	10	15	0.048	n	5	n	n	NA	32	Neg1	3.Bulk_MF_Perm_199_27	2015-12-24	2015-12-22	1550	1383.33	57621	68730	51504	51493	0.999786	NA	NA	NA
35	Z	MF_filtrates	3	Bulk	MF	Perm	206	10	15	0.268	n	3	n	n	40	32	Neg1	3.Bulk_MF_Perm_206_35	2015-12-31	2015-12-29	1520	1193.33	67143	79045	60436	60436	1	NA	NA	NA
43	Z	MF_filtrates	3	Bulk	MF	Perm	213	10	15	0.371	n	3	n	n	48	40	Neg1	3.Bulk_MF_Perm_213_43	2016-01-07	2016-01-05	1400	833.33	90412	108698	83293	83018	0.996698	NA	NA	NA
56	P	MF_filtrates	3	Bulk	MF	Perm	224	10	30	0.196	n	5	n	n	NA	48	Neg1	3.Bulk_MF_Perm_224_56	2016-01-18	NA	NA	NA	31102	37891	28175	28158	0.999397	NA	NA	NA
12	P	RO_NF_permeates	4	Bulk	NF-RO	Comb_Perm	184	16	40	0.16	n	5	n	n	16	NA	Neg1	4.Bulk_NF-RO_Comb_Perm_184_12	2015-12-09	2015-12-08	962.33	215.33	20198	23788	17585	17575	0.999431	NA	NA	NA
44	Y	RO_NF_permeates	4	Bulk	NF-RO	Comb_Perm	213	0	0	0	n	0	n	n	48	40	Neg3	4.Bulk_NF-RO_Comb_Perm_213_44	2016-01-07	NA	NA	NA	126310	147301	113677	112603	0.990552	NA	NA	NA
4	Y	NF_Permeate	4	Bulk	NF-RO	NF_Perm	152	10	40	0.579	n	3	n	n	NA	NA	Neg3	4.Bulk_NF-RO_NF_Perm_152_4	2015-11-07	2015-11-10	104	28.67	59284	76467	52869	52646	0.995782	NA	NA	NA
13	P	GAC_Catalytic_reagg	5	Bulk	GAC	1	184	5	5	0.254	n	5	n	n	16	NA	Neg1	5.Bulk_GAC_1_184_13	2015-12-09	NA	NA	NA	54512	64921	48756	48649	0.997805	NA	NA	NA
37	Y	GAC_Catalytic_reagg	5	Bulk	GAC	1	206	10	15	0.982	n	3	n	n	40	40	Neg3	5.Bulk_GAC_1_206_37	2015-12-31	2015-12-29	4593.33	2666.67	88395	121547	90315	76685	0.849084	effl_catreagg_206	34	33
45	Z	GAC_Catalytic_reagg	5	Bulk	GAC	1	213	10	5	0.717	n	2	n	n	48	40	Neg1	5.Bulk_GAC_1_213_45	2016-01-07	2016-01-05	5933.33	4553.33	48938	71666	53343	41187	0.772116	NA	NA	NA
52	X	GAC_Catalytic_reagg	5	Bulk	GAC	1	221	10	5	0.16	n	3	n	n	NA	48	Neg2	5.Bulk_GAC_1_221_52	2016-01-15	NA	NA	NA	64	254	118	118	1	NA	NA	NA
58	Z	GAC_Catalytic_reagg	5	Bulk	GAC	1	224	10	20	0.11	n	1	n	n	NA	61	Neg1	5.Bulk_GAC_1_224_58	2016-01-18	2016-01-20	6766.67	4060	128473	155208	117848	113702	0.964819	NA	NA	NA
14	P	GAC_Coconut	5	Bulk	GAC	2	184	5	5	0.12	n	5	n	n	16	NA	Neg1	5.Bulk_GAC_2_184_14	2015-12-09	NA	NA	NA	53793	64319	47485	47345	0.997052	NA	NA	NA
38	X	GAC_Coconut	5	Bulk	GAC	2	206	10	15	3.28	n	3	n	n	40	40	Neg2	5.Bulk_GAC_2_206_38	2015-12-31	2015-12-29	18450	12293.3	28894	43502	32009	22970	0.717611	effl_coconut_206	37	121
46	Y	GAC_Coconut	5	Bulk	GAC	2	213	10	5	0.991	n	3	n	n	48	40	Neg3	5.Bulk_GAC_2_213_46	2016-01-07	2016-01-05	19960	14140	82520	117763	85521	69568	0.813461	NA	NA	NA
53	P	GAC_Coconut	5	Bulk	GAC	2	221	10	5	0.423	n	5	n	n	NA	48	Neg1	5.Bulk_GAC_2_221_53	2016-01-15	NA	NA	NA	150522	180836	136179	135987	0.99859	NA	NA	NA
59	Z	GAC_Coconut	5	Bulk	GAC	2	224	10	20	0.12	n	3	n	n	NA	61	Neg1	5.Bulk_GAC_2_224_59	2016-01-18	2016-01-20	21446.7	13773.3	64157	88589	64836	55166	0.850854	NA	NA	NA
15	P	GAC_Reagg	5	Bulk	GAC	3	184	5	5	0.14	n	5	n	n	16	NA	Neg1	5.Bulk_GAC_3_184_15	2015-12-09	NA	NA	NA	124941	150573	113609	113523	0.999243	NA	NA	NA
39	Y	GAC_Reagg	5	Bulk	GAC	3	206	10	15	1.94	n	3	n	n	40	40	Neg3	5.Bulk_GAC_3_206_39	2015-12-31	2015-12-29	7780	5006.67	93583	127942	95361	80253	0.84157	effl_reagg_206	38	74
47	X	GAC_Reagg	5	Bulk	GAC	3	213	10	5	0.503	n	3	n	n	48	48	Neg2	5.Bulk_GAC_3_213_47	2016-01-07	2016-01-05	15933.3	9686.67	36610	43054	33689	33036	0.980617	NA	NA	NA
54	P	GAC_Reagg	5	Bulk	GAC	3	221	10	5	0.374	n	5	n	n	NA	48	Neg1	5.Bulk_GAC_3_221_54	2016-01-15	NA	NA	NA	57164	77475	58073	50452	0.868769	NA	NA	NA
60	Z	GAC_Reagg	5	Bulk	GAC	3	224	10	20	0.14	n	2	n	n	NA	61	Neg1	5.Bulk_GAC_3_224_60	2016-01-18	2016-01-20	16133.3	10940	86360	117643	88273	75265	0.852639	NA	NA	NA
62	Y	AR_18_Effluent	6	Bulk	SDS	1	185	0.5	0	NA	y	0	n	n	NA	61	Neg3	6.Bulk_SDS_1_185_62	2015-12-10	2015-12-09	7560	4166.67	76555	89495	68960	67759	0.982584	NA	NA	NA
65	X	AR_18_Effluent	6	Bulk	SDS	1	205	1.4	26	0.661	n	3	n	n	NA	61	Neg2	6.Bulk_SDS_1_205_65	2015-12-30	2015-12-29	97320	55513.3	101813	121344	94471	89343	0.945719	reactor_catreagg_205	28	19
68	X	AR_18_Effluent	6	Bulk	SDS	1	212	1.6	28	0.798	n	3	n	n	NA	74	Neg2	6.Bulk_SDS_1_212_68	2016-01-06	2016-01-05	4650	1431.67	14016	19075	13697	13170	0.961524	NA	NA	NA
71	Y	AR_18_Effluent	6	Bulk	SDS	1	228	1.6	24	0.251	n	3	n	n	NA	74	Neg3	6.Bulk_SDS_1_228_71	2016-01-22	2016-01-23	9083.33	296.67	99298	115921	89377	88382	0.988867	NA	NA	NA
66	X	AR_19_Effluent	6	Bulk	SDS	2	205	1.6	26	0.28	n	3	n	n	NA	74	Neg2	6.Bulk_SDS_2_205_66	2015-12-30	2015-12-29	45280	19020	52831	64085	47968	46542	0.970272	reactor_coconut_205	34	10
69	Y	AR_19_Effluent	6	Bulk	SDS	2	212	1.7	28	NA	y	3	n	n	NA	74	Neg3	6.Bulk_SDS_2_212_69	2016-01-06	2016-01-05	1546.67	1187.33	76546	90579	66426	65850	0.991329	NA	NA	NA
72	X	AR_19_Effluent	6	Bulk	SDS	2	228	1.7	24	NA	y	3	n	n	NA	74	Neg2	6.Bulk_SDS_2_228_72	2016-01-22	2016-01-23	3913.33	23.33	23912	27787	21678	21586	0.995756	NA	NA	NA
64	Y	AR_20_Effluent	6	Bulk	SDS	3	185	0.5	0	0.201	n	3	n	n	NA	61	Neg3	6.Bulk_SDS_3_185_64	2015-12-10	2015-12-09	7073.33	2146.67	88473	106934	81943	80062	0.977045	NA	NA	NA
67	Y	AR_20_Effluent	6	Bulk	SDS	3	205	1.3	26	1.7	n	3	n	n	NA	74	Neg3	6.Bulk_SDS_3_205_67	2015-12-30	2015-12-29	143293	64753.3	81	210	104	104	1	reactor_reagg_205	32	54
70	Z	AR_20_Effluent	6	Bulk	SDS	3	212	1.7	28	0.508	n	3	n	n	NA	74	Neg1	6.Bulk_SDS_3_212_70	2016-01-06	2016-01-05	7206.67	505.67	129096	154782	121546	114737	0.94398	NA	NA	NA
73	Y	AR_20_Effluent	6	Bulk	SDS	3	228	1.8	24	0.203	n	3	n	n	NA	74	Neg3	6.Bulk_SDS_3_228_73	2016-01-22	2016-01-23	4750	250	131852	163492	122297	120364	0.984194	NA	NA	NA
Mock1	Y	Pos_Cont_Mock_Com	M	Control	Mock	1	NA	NA	NA	NA	n	3	n	n	NA	NA	Neg3	M.Control_Mock_1_na_Mock1	NA	NA	NA	NA	NA	81655	58796	39711	0.675403	NA	NA	NA
Mock2	Y	Pos_Cont_Mock_Com	M	Control	Mock	2	NA	NA	NA	NA	n	3	n	n	NA	NA	Neg3	M.Control_Mock_2_na_Mock2	NA	NA	NA	NA	NA	87275	61875	44655	0.721697	NA	NA	NA
185a	Y	GAC_Catalytic_reagg_media_top	1	Media	GAC	1	234	NA	NA	NA	y	3	n	n	191a	191b	Neg3	1.Media_GAC_1_234_185a	2016-01-28	NA	NA	NA	145673	179922	134604	132785	0.986486	media_catreagg_234	185	1879
185b	Y	GAC_Catalytic_reagg_media_top	1	Media	GAC	1	234	NA	NA	7.36	n	3	n	n	191a	191b	Neg3	1.Media_GAC_1_234_185b	2016-01-28	NA	NA	NA	90770	111118	86412	84755	0.980824	NA	NA	NA
186a	Y	GAC_Catalytic_reagg_media_bottom	1	Media	GAC	1	234	NA	NA	NA	y	3	n	n	191a	191b	Neg3	1.Media_GAC_1_234_186a	2016-01-28	NA	NA	NA	24090	29356	21882	21882	1	NA	NA	NA
186b	Y	GAC_Catalytic_reagg_media_bottom	1	Media	GAC	1	234	NA	NA	0	n	3	n	n	191a	191b	Neg3	1.Media_GAC_1_234_186b	2016-01-28	NA	NA	NA	1342	1817	1269	1269	1	NA	NA	NA
187a	X	GAC_Coconut_media_top	2	Media	GAC	2	234	NA	NA	NA	y	3	n	n	191a	191b	Neg2	2.Media_GAC_2_234_187a	2016-01-28	NA	NA	NA	17	87	41	41	1	media_coconut_234	170	4098
187b	Y	GAC_Coconut_media_top	2	Media	GAC	2	234	NA	NA	13.7	n	3	n	n	191a	191b	Neg3	2.Media_GAC_2_234_187b	2016-01-28	NA	NA	NA	4801	7604	4367	4367	1	NA	NA	NA
188	Y	GAC_Coconut_media_bottom	2	Media	GAC	2	234	NA	NA	NA	y	3	n	n	191a	191b	Neg3	2.Media_GAC_2_234_188	2016-01-28	NA	NA	NA	34032	42605	30710	30576	0.995637	NA	NA	NA
189a	X	GAC_Reagg_media_top	3	Media	GAC	3	234	NA	0	0	n	3	n	n	191a	191b	Neg2	3.Media_GAC_3_234_189a	2016-01-28	NA	NA	NA	24	83	33	33	1	NA	NA	NA
189b	X	GAC_Reagg_media_top	3	Media	GAC	3	234	NA	NA	NA	y	3	n	n	191a	191b	Neg2	3.Media_GAC_3_234_189b	2016-01-28	NA	NA	NA	1640	2069	1494	1494	1	NA	NA	NA
190a	X	GAC_Reagg_media_bottom	3	Media	GAC	3	234	NA	NA	NA	y	3	n	n	191a	191b	Neg2	3.Media_GAC_3_234_190a	2016-01-28	NA	NA	NA	33765	40146	31333	31088	0.992181	NA	NA	NA
190b	X	GAC_Reagg_media_bottom	3	Media	GAC	3	234	NA	0	0	n	3	n	n	191a	191b	Neg2	3.Media_GAC_3_234_190b	2016-01-28	NA	NA	NA	26630	31384	23786	23781	0.99979	NA	NA	NA
193	Y	GAC_Reagg_media_middle	3	Media	GAC	3	234	NA	NA	4.6	n	2	n	n	NA	192	Neg3	3.Media_GAC_3_234_193	2016-01-28	NA	NA	NA	97304	132325	95040	90679	0.954114	media_reagg_234	190	884

## Sheet: Table S2
Table S2. Amplification conditions for 16S rRNA gene (V4) MiSeq library preparation.
PCR mastermix	PCR protocol
5.0 µl 5x Phusion HF buffer	98C 30s
0.5 µl dNTPs (10 mM)	98C 15s \
0.75 µl DMSO	58C 15s 30 x
0.25 µl Phusion HF	72C 15s /
10.5 µl Water	72C 5 min
+	4C hold
1 µl Forward primer (well-specific)
1 µl Reverse primer (well-specific)
6 µl gDNA dilution (1-2 µl DNA in 4-5 µl H2O)*

## Sheet: Table S3
Table S3. Metagenome sampling information, total sequence data, assembly statistics, and genomes recovered.
Sample code	Sample number	NCBI BioSample ID	Sample_date	DNA_conc_ng.ul-1	Total reads	Total Gbp	Assembly size (Mbp)	N50 (bp)	Percent reads mapped to assembly ( ≥ 1 kbp)	Percent reads mapped to assembly ( ≥ 1 kbp) with ≤ 1 mismatch	Percent reads mapped to 38 non-redundant genomes	RPS3 copies	Bacterial genomes > 70% complete, < 10% contamination
WW_2ndary_152	sample_1	SAMN10056990	2015-11-07	21.2	23000000	3450000000	113	2481	51.7	42.1	16.5	10	4
WW_2ndary_184	sample_9	SAMN10056991	2015-12-09	18.4	27000000	4050000000	107.4	992	56.1	47.4	27.1	13	5
WW_2ndary_206	sample_33	SAMN10056993	2015-12-31	11.9	43000000	6450000000	289.5	1497	52.8	37.1	8.9	18	7
GAC_media1_234	sample_185	SAMN10056996	2016-01-28	Unknown*	31000000	4650000000	53.2	3690	94.4	70.3	52.7	4	3
GAC_media2_234	sample_187	SAMN10057008	2016-01-28	Unknown*	42000000	6300000000	88.6	4027	91	68.4	54.9	9	6
GAC_media3_234	sample_193	SAMN10057023	2016-01-28	4.6	36000000	5400000000	161.5	4881	82.3	54.8	54.1	19	9
GAC_filt1_206	sample_37	SAMN10057038	2015-12-31	1	36000000	5400000000	130	3429	86.6	62.1	60.1	7	6
GAC_filt2_206	sample_38	SAMN10057043	2015-12-31	3.3	44000000	6600000000	130.6	2685	90.3	71.6	72.5	8	7
GAC_filt3_206	sample_39	SAMN10057048	2015-12-31	1.9	38000000	5700000000	101	2590	78.7	56.7	61.8	9	6
SDS_1_205	sample_65	SAMN10057054	2015-12-30	0.7	38000000	5700000000	98.9	2709	89.9	71.2	71.7	8	7
SDS_2_205	sample_66	SAMN10057057	2015-12-30	0.3	44000000	6600000000	112.5	2656	89.1	61.4	37.7	10	6
SDS_3_205	sample_67	SAMN10057061	2015-12-30	1.7	47000000	7050000000	83.4	3643	93	73.8	62.9	7	6
Zymo_mock_DNA	sample_200	SAMN10057129	NA	10	38000000	5700000000	60.4	14693	97.9	84.1	NA	7	6
*Samples were concentrated prior to library preparation.

## Sheet: Table S4
Table S4. Metagenomic bins taxonomy, completeness, and genome statistics.
Bins	Sample	Sample ID	rp16_scaffold	taxonomy_rp16_tree	taxonomy_centrifuge	checkm_marker_lineage	Consensus_ taxonomy_of_winner	Genome_short_name	dRep_secondary_cluster	dRep_winner	is_winner	total_length	num_contigs	N50	GC_content	original_Q2Q3_mean_coverage	Anvio_percent_completion	Anvio_percent_redundancy	checkm_completeness	checkm_contamination	checkm_strain_heterogen
GAC_filt1_206_Bin_00010	GAC_filt1_206	sample_37	NA	NA	Bradyrhizobium	NA	NA	NA	NA	NA	NA	2835549	417	8344	64.85	27.0094	28.06	2.16	NA	NA	NA
GAC_filt1_206_Bin_00011	GAC_filt1_206	sample_37	NA	Melainabacteria_guess	None	NA	NA	NA	NA	NA	NA	2056060	551	3508	48.23	6.46389	25.18	0.72	NA	NA	NA
GAC_filt1_206_Bin_00012	GAC_filt1_206	sample_37	sample_37_scaffold_2801	NA	Bradyrhizobium	NA	NA	NA	NA	NA	NA	226543	38	5923	63.2	27.2346	26.62	2.16	NA	NA	NA
GAC_filt1_206_Bin_00013	GAC_filt1_206	sample_37	NA	NA	Bradyrhizobium	NA	NA	NA	NA	NA	NA	5130565	322	24423	63.4	28.0393	23.02	2.88	NA	NA	NA
GAC_filt1_206_Bin_00014	GAC_filt1_206	sample_37	NA	NA	Bradyrhizobium	NA	NA	NA	NA	NA	NA	1161484	188	6903	65.11	46.1074	18.71	2.88	NA	NA	NA
GAC_filt1_206_Bin_00015	GAC_filt1_206	sample_37	NA	NA	Methylobacterium	NA	NA	NA	NA	NA	NA	962038	280	3289	69.15	7.7736	15.83	0	NA	NA	NA
GAC_filt1_206_Bin_00016	GAC_filt1_206	sample_37	NA	NA	None	NA	NA	NA	NA	NA	NA	604714	178	3261	60.19	7.66772	12.95	0	NA	NA	NA
GAC_filt1_206_Bin_00017	GAC_filt1_206	sample_37	NA	NA	None	NA	NA	NA	NA	NA	NA	437112	111	3491	51.75	7.43553	12.95	0.72	NA	NA	NA
GAC_filt1_206_Bin_00018	GAC_filt1_206	sample_37	NA	NA	Bradyrhizobium	NA	NA	NA	NA	NA	NA	1257647	213	6779	65.11	16.1136	8.02	3.7	NA	NA	NA
GAC_filt1_206_Bin_00019	GAC_filt1_206	sample_37	NA	NA	Bradyrhizobium	NA	NA	NA	NA	NA	NA	4203111	626	7818	64.09	12.1935	11.51	1.44	NA	NA	NA
GAC_filt1_206_Bin_00020	GAC_filt1_206	sample_37	NA	NA	Bradyrhizobium	NA	NA	NA	NA	NA	NA	1970376	261	9902	63.61	14.4829	5.04	0.72	NA	NA	NA
GAC_filt1_206_Bin_00021	GAC_filt1_206	sample_37	NA	NA	None	NA	NA	NA	NA	NA	NA	813480	27	68939	62.2	16.7888	3.6	0	NA	NA	NA
GAC_filt1_206_Bin_00022	GAC_filt1_206	sample_37	NA	NA	Bradyrhizobium	NA	NA	NA	NA	NA	NA	714923	150	5148	61.47	8.44518	1.85	0	NA	NA	NA
GAC_filt1_206_Bin_00023	GAC_filt1_206	sample_37	NA	NA	None	NA	NA	NA	NA	NA	NA	80453	27	2784	59.58	5.21046	1.44	0	NA	NA	NA
GAC_filt1_206_Bin_00024	GAC_filt1_206	sample_37	NA	NA	None	NA	NA	NA	NA	NA	NA	549129	136	4054	60.32	9.3926	1.85	0.62	NA	NA	NA
GAC_filt1_206_Bin_00025	GAC_filt1_206	sample_37	NA	NA	Bradyrhizobium	NA	NA	NA	NA	NA	NA	956625	267	3493	63.08	7.87255	1.23	0	NA	NA	NA
GAC_filt1_206_Bin_00026	GAC_filt1_206	sample_37	NA	NA	Bradyrhizobium	NA	NA	NA	NA	NA	NA	1039257	110	15975	61.65	22.5445	0.72	0	NA	NA	NA
GAC_filt1_206_Bin_00027	GAC_filt1_206	sample_37	NA	NA	None	NA	NA	NA	NA	NA	NA	345408	15	70398	59.47	96.232	0.72	0	NA	NA	NA
GAC_filt1_206_Bin_00028	GAC_filt1_206	sample_37	NA	NA	Oligotropha	NA	NA	NA	NA	NA	NA	72115	23	2946	61.27	5.42704	0.62	0	NA	NA	NA
GAC_filt1_206_Bin_00029	GAC_filt1_206	sample_37	NA	NA	None	NA	NA	NA	NA	NA	NA	541946	129	3866	65.6	8.57917	0	0	NA	NA	NA
GAC_filt1_206_Bin_00030	GAC_filt1_206	sample_37	NA	NA	Mesorhizobium	NA	NA	NA	NA	NA	NA	170762	26	22836	63.93	45.1134	0	0	NA	NA	NA
GAC_filt1_206_Bin_00031	GAC_filt1_206	sample_37	NA	NA	Bradyrhizobium	NA	NA	NA	NA	NA	NA	76671	16	4311	61.28	46.1293	0	0	NA	NA	NA
GAC_filt1_206_Bin_00032	GAC_filt1_206	sample_37	NA	NA	Bradyrhizobium	NA	NA	NA	NA	NA	NA	61095	13	5008	65.13	15.5795	0	0	NA	NA	NA
GAC_filt1_206_MAG_00001	GAC_filt1_206	sample_37	sample_37_scaffold_21	Sphingobacteriales	None	p__Bacteroidetes (UID2591)	NA	NA	35_1	GAC_media3_234_MAG_00001	NA	4037860	31	218097	38.22	46.3971	100	0	99.51	0.49	0
GAC_filt1_206_MAG_00002	GAC_filt1_206	sample_37	sample_37_scaffold_167	Rhizobiales_Beijerinckiaceae	Methylocystis	o__Rhizobiales (UID3654)	Rhizobiales	Rhizobiales_1	23_1	GAC_filt1_206_MAG_00002	23_1	4638523	122	72375	63.46	52.4076	98.56	0	99.37	1.42	20
GAC_filt1_206_MAG_00003	GAC_filt1_206	sample_37	sample_37_scaffold_0	Hyphomicrobium	Hyphomicrobium	o__Rhizobiales (UID3447)	Hyphomicrobium	Hyphomicrobium_1	19_1	GAC_filt1_206_MAG_00003	19_1	3775036	23	263775	59.61	98.1195	97.84	0.72	96.95	0.41	0
GAC_filt1_206_MAG_00004	GAC_filt1_206	sample_37	sample_37_scaffold_412	Hyphomicrobium	Hyphomicrobium	o__Rhizobiales (UID3447)	NA	NA	18_1	GAC_media3_234_MAG_00002	NA	4214779	182	36293	59.92	12.2732	96.4	1.44	98.45	0.56	25
GAC_filt1_206_MAG_00005	GAC_filt1_206	sample_37	NA	Bradyrhizobiaceae_Afipia	Rhodopseudomonas	o__Rhizobiales (UID3642)	NA	NA	21_1	GAC_media3_234_MAG_00005	NA	3811184	65	109117	60.8	15.7755	72.66	0	96.98	0.47	0
GAC_filt1_206_MAG_00006	GAC_filt1_206	sample_37	NA	NA	Bradyrhizobium	k__Bacteria (UID203)	NA	NA	NA	NA	NA	6260503	977	7614	65.24	10.4766	60.43	3.6	63.15	0	0
GAC_filt1_206_MAG_00007	GAC_filt1_206	sample_37	sample_37_scaffold_3350	NA	Bradyrhizobium	g__Bradyrhizobium (UID3699)	NA	NA	NA	NA	NA	6094239	1144	5118	64.83	202.539	59.71	5.04	63.7	7.74	82.43
GAC_filt1_206_MAG_00008	GAC_filt1_206	sample_37	NA	NA	Mesorhizobium	o__Rhizobiales (UID3450)	Rhizobiales	Rhizobiales_2	24_0	GAC_filt1_206_MAG_00008	24_0	6908410	634	15391	64.13	27.121	56.12	3.6	77.74	3.35	35.71
GAC_filt1_206_MAG_00009	GAC_filt1_206	sample_37	NA	NA	Mesorhizobium	k__Bacteria (UID203)	NA	NA	NA	NA	NA	6161086	573	14996	64.09	31.4499	49.64	1.44	61.71	0	0
GAC_filt2_206_Bin_00009	GAC_filt2_206	sample_38	sample_38_scaffold_992	NA	Bradyrhizobium	NA	NA	NA	NA	NA	NA	1634232	265	7846	64.68	25.2954	39.57	2.16	NA	NA	NA
GAC_filt2_206_Bin_00010	GAC_filt2_206	sample_38	NA	NA	Mesorhizobium	NA	NA	NA	NA	NA	NA	6071535	959	6871	64.28	43.4908	41.73	5.04	NA	NA	NA
GAC_filt2_206_Bin_00011	GAC_filt2_206	sample_38	NA	NA	Bradyrhizobium	NA	NA	NA	NA	NA	NA	5427272	1016	5334	64.74	110.185	37.41	2.16	NA	NA	NA
GAC_filt2_206_Bin_00012	GAC_filt2_206	sample_38	NA	NA	Hyphomicrobium	NA	NA	NA	NA	NA	NA	999633	293	3221	59.56	4.48021	20.14	0	NA	NA	NA
GAC_filt2_206_Bin_00013	GAC_filt2_206	sample_38	NA	NA	Bradyrhizobium	NA	NA	NA	NA	NA	NA	4871423	527	11956	63.85	11.2249	22.3	2.16	NA	NA	NA
GAC_filt2_206_Bin_00014	GAC_filt2_206	sample_38	NA	NA	Mesorhizobium	NA	NA	NA	NA	NA	NA	2176959	502	4341	63.62	7.46142	12.23	0.72	NA	NA	NA
GAC_filt2_206_Bin_00015	GAC_filt2_206	sample_38	NA	NA	Mesorhizobium	NA	NA	NA	NA	NA	NA	918488	233	3869	64.51	10.9852	8.63	0	NA	NA	NA
GAC_filt2_206_Bin_00016	GAC_filt2_206	sample_38	NA	NA	Bradyrhizobium	NA	NA	NA	NA	NA	NA	892934	148	7748	64.67	13.6337	4.94	1.23	NA	NA	NA
GAC_filt2_206_Bin_00017	GAC_filt2_206	sample_38	NA	NA	None	NA	NA	NA	NA	NA	NA	783936	65	18701	61.95	8.07955	3.6	0	NA	NA	NA
GAC_filt2_206_Bin_00018	GAC_filt2_206	sample_38	NA	NA	Mesorhizobium	NA	NA	NA	NA	NA	NA	4666830	923	5054	62.33	6.60898	7.19	4.32	NA	NA	NA
GAC_filt2_206_Bin_00019	GAC_filt2_206	sample_38	NA	NA	Bradyrhizobium	NA	NA	NA	NA	NA	NA	1556468	357	4348	62.86	5.72949	3.09	0.62	NA	NA	NA
GAC_filt2_206_Bin_00020	GAC_filt2_206	sample_38	NA	NA	Mesorhizobium	NA	NA	NA	NA	NA	NA	166765	42	4168	64.34	20.3253	2.16	0	NA	NA	NA
GAC_filt2_206_Bin_00021	GAC_filt2_206	sample_38	NA	NA	Bradyrhizobium	NA	NA	NA	NA	NA	NA	946242	157	7179	60.81	7.65241	2.47	0.62	NA	NA	NA
GAC_filt2_206_Bin_00022	GAC_filt2_206	sample_38	NA	NA	None	NA	NA	NA	NA	NA	NA	589862	137	4207	59.92	5.14758	1.23	0	NA	NA	NA
GAC_filt2_206_Bin_00023	GAC_filt2_206	sample_38	NA	NA	None	NA	NA	NA	NA	NA	NA	668325	36	26159	57.91	17.3067	0.72	0	NA	NA	NA
GAC_filt2_206_Bin_00024	GAC_filt2_206	sample_38	NA	NA	Bradyrhizobium	NA	NA	NA	NA	NA	NA	965906	145	8686	61.4	8.66648	0.72	0	NA	NA	NA
GAC_filt2_206_Bin_00025	GAC_filt2_206	sample_38	NA	NA	None	NA	NA	NA	NA	NA	NA	394320	97	3992	60.17	4.51603	1.44	0.72	NA	NA	NA
GAC_filt2_206_Bin_00026	GAC_filt2_206	sample_38	NA	NA	None	NA	NA	NA	NA	NA	NA	77481	19	3649	53.06	9.07584	0	0	NA	NA	NA
GAC_filt2_206_MAG_00001	GAC_filt2_206	sample_38	sample_38_scaffold_30	Bradyrhizobiaceae_Afipia	Rhodopseudomonas	o__Rhizobiales (UID3642)	NA	NA	21_1	GAC_media3_234_MAG_00005	NA	3899850	49	311686	61.05	18.7265	98.56	0	99.34	2.85	0
GAC_filt2_206_MAG_00002	GAC_filt2_206	sample_38	sample_38_scaffold_77	Sphingobacteriales	None	p__Bacteroidetes (UID2591)	NA	NA	35_1	GAC_media3_234_MAG_00001	NA	4020296	7	774669	38.2	352.707	98.56	0.72	98.67	0.49	0
GAC_filt2_206_MAG_00003	GAC_filt2_206	sample_38	sample_38_scaffold_1	Hyphomicrobium	Hyphomicrobium	o__Rhizobiales (UID3447)	NA	NA	18_1	GAC_media3_234_MAG_00002	NA	4242193	20	327472	59.95	32.9263	100	2.16	99.59	0.23	50
GAC_filt2_206_MAG_00004	GAC_filt2_206	sample_38	sample_38_scaffold_1007	Bradyrhizobiaceae_Afipia	Rhodopseudomonas	o__Rhizobiales (UID3642)	NA	NA	10_1	GAC_media2_234_MAG_00003	NA	5134345	74	189338	61.28	15.7486	95.68	1.44	99.52	0.97	20
GAC_filt2_206_MAG_00005	GAC_filt2_206	sample_38	sample_38_scaffold_2416	Bradyrhizobiaceae_Afipia	Oligotropha	o__Rhizobiales (UID3642)	NA	NA	11_1	GAC_media2_234_MAG_00004	NA	2992013	359	10581	62.01	13.049	86.33	0.72	89	2.34	88.89
GAC_filt2_206_MAG_00006	GAC_filt2_206	sample_38	NA	NA	Bradyrhizobium	g__Bradyrhizobium (UID3699)	Bradyrhizobiaceae	Bradyrhizobiaceae_1	20_1	GAC_filt2_206_MAG_00006	20_1	7279929	304	37107	65.13	15.0736	74.82	2.16	95.2	1.29	33.33
GAC_filt2_206_MAG_00007	GAC_filt2_206	sample_38	NA	Rhizobiales_Beijerinckiaceae	None	o__Rhizobiales (UID3654)	NA	NA	23_1	GAC_filt1_206_MAG_00002	NA	3589086	647	6302	63.85	5.99656	71.94	0	78.4	1.69	14.29
GAC_filt2_206_MAG_00008	GAC_filt2_206	sample_38	sample_38_scaffold_2136	NA	Hyphomicrobium	o__Rhizobiales (UID3447)	NA	NA	NA	NA	NA	2183796	438	5104	59.44	52.3648	56.83	0	54.06	0.89	25
GAC_filt3_206_Bin_00009	GAC_filt3_206	sample_39	NA	NA	Bradyrhizobium	NA	NA	NA	NA	NA	NA	3530344	611	5430	64.29	311.902	28.06	0.72	NA	NA	NA
GAC_filt3_206_Bin_00010	GAC_filt3_206	sample_39	NA	Melainabacteria_guess	None	NA	NA	NA	NA	NA	NA	459216	151	2935	47.79	4.67222	13.67	0	NA	NA	NA
GAC_filt3_206_Bin_00011	GAC_filt3_206	sample_39	NA	NA	Mesorhizobium	NA	NA	NA	NA	NA	NA	227710	49	4759	64.04	46.4701	7.19	0	NA	NA	NA
GAC_filt3_206_Bin_00012	GAC_filt3_206	sample_39	NA	NA	Bradyrhizobium	NA	NA	NA	NA	NA	NA	312452	81	3449	63.87	39.1096	7.19	0.72	NA	NA	NA
GAC_filt3_206_Bin_00013	GAC_filt3_206	sample_39	NA	NA	None	NA	NA	NA	NA	NA	NA	825053	18	127807	62.37	17.3169	3.6	0	NA	NA	NA
GAC_filt3_206_Bin_00014	GAC_filt3_206	sample_39	NA	NA	Bradyrhizobium	NA	NA	NA	NA	NA	NA	1229297	307	3669	61.74	7.57872	3.09	0	NA	NA	NA
GAC_filt3_206_Bin_00015	GAC_filt3_206	sample_39	NA	NA	Bradyrhizobium	NA	NA	NA	NA	NA	NA	231179	72	3050	59.29	5.24064	2.16	0	NA	NA	NA
GAC_filt3_206_Bin_00016	GAC_filt3_206	sample_39	NA	NA	Bradyrhizobium	NA	NA	NA	NA	NA	NA	1092793	66	42591	60.55	79.4494	2.47	0.62	NA	NA	NA
GAC_filt3_206_Bin_00017	GAC_filt3_206	sample_39	NA	NA	Methylobacterium	NA	NA	NA	NA	NA	NA	101770	21	5652	65.29	12.8841	0	0	NA	NA	NA
GAC_filt3_206_Bin_00018	GAC_filt3_206	sample_39	NA	NA	None	NA	NA	NA	NA	NA	NA	118169	31	4224	52.67	6.69954	0	0	NA	NA	NA
GAC_filt3_206_Bin_00019	GAC_filt3_206	sample_39	NA	NA	None	NA	NA	NA	NA	NA	NA	218006	29	10235	49.06	10.6449	0	0	NA	NA	NA
GAC_filt3_206_Bin_00020	GAC_filt3_206	sample_39	NA	NA	None	NA	NA	NA	NA	NA	NA	130031	38	3497	58.74	6.4567	0	0	NA	NA	NA
GAC_filt3_206_MAG_00001	GAC_filt3_206	sample_39	sample_39_scaffold_48	Sphingobacteriales	None	p__Bacteroidetes (UID2591)	NA	NA	35_1	GAC_media3_234_MAG_00001	NA	4032564	14	482959	38.2	100.597	100	0	99.01	0.49	0
GAC_filt3_206_MAG_00002	GAC_filt3_206	sample_39	sample_39_scaffold_33	Bradyrhizobiaceae_Afipia	Rhodopseudomonas	o__Rhizobiales (UID3642)	NA	NA	21_1	GAC_media3_234_MAG_00005	NA	3867430	35	206126	60.81	25.4383	98.56	0	99.32	0.47	0
GAC_filt3_206_MAG_00003	GAC_filt3_206	sample_39	sample_39_scaffold_0	Hyphomicrobium	Hyphomicrobium	o__Rhizobiales (UID3447)	NA	NA	18_1	GAC_media3_234_MAG_00002	NA	4249306	32	252161	59.93	31.0886	100	2.16	99.59	0.23	50
GAC_filt3_206_MAG_00004	GAC_filt3_206	sample_39	sample_39_scaffold_147	Rhizobiales_Beijerinckiaceae	Methylocystis	o__Rhizobiales (UID3654)	NA	NA	23_1	GAC_filt1_206_MAG_00002	NA	4616285	158	58959	63.44	17.9789	98.56	0.72	99.21	1.42	20
GAC_filt3_206_MAG_00005	GAC_filt3_206	sample_39	sample_39_scaffold_506	Hyphomicrobium	Hyphomicrobium	o__Rhizobiales (UID3447)	NA	NA	19_1	GAC_filt1_206_MAG_00003	NA	4143359	123	53468	59.7	29.2686	97.84	0.72	98.58	0.84	25
GAC_filt3_206_MAG_00006	GAC_filt3_206	sample_39	NA	Unknown	Bradyrhizobium	g__Bradyrhizobium (UID3699)	NA	NA	20_1	GAC_filt2_206_MAG_00006	NA	8467494	394	34484	64.43	15.1229	77.7	3.6	97.85	2.33	27.78
GAC_filt3_206_MAG_00007	GAC_filt3_206	sample_39	NA	NA	Mesorhizobium	k__Bacteria (UID203)	NA	NA	NA	NA	NA	6065287	535	16603	64.06	38.1035	50.36	2.16	61.71	1.72	100
GAC_filt3_206_MAG_00008	GAC_filt3_206	sample_39	NA	NA	Mesorhizobium	k__Bacteria (UID203)	NA	NA	NA	NA	NA	6740831	665	13868	64.15	20.5999	46.76	3.6	57.4	0	0
GAC_media1_234_Bin_00004	GAC_media1_234	sample_185	NA	NA	Methylobacterium	NA	NA	NA	NA	NA	NA	5207444	552	13513	72.12	21.1649	41.73	3.6	NA	NA	NA
GAC_media1_234_Bin_00005	GAC_media1_234	sample_185	NA	NA	Oligotropha	NA	NA	NA	NA	NA	NA	883876	247	3561	61.6	4.7099	15.83	0.72	NA	NA	NA
GAC_media1_234_Bin_00006	GAC_media1_234	sample_185	NA	Bradyrhizobiaceae	None	NA	NA	NA	NA	NA	NA	346104	102	3201	59.95	5.1056	12.95	0	NA	NA	NA
GAC_media1_234_Bin_00007	GAC_media1_234	sample_185	NA	NA	Mycobacterium	NA	NA	NA	NA	NA	NA	39749	14	2733	65.46	5.65276	10.07	0	NA	NA	NA
GAC_media1_234_Bin_00008	GAC_media1_234	sample_185	NA	NA	Mesorhizobium	NA	NA	NA	NA	NA	NA	348055	110	3116	63.93	4.51853	8.63	0	NA	NA	NA
GAC_media1_234_Bin_00009	GAC_media1_234	sample_185	NA	NA	Methylobacterium	NA	NA	NA	NA	NA	NA	973440	64	23555	65.91	28.723	3.6	0	NA	NA	NA
GAC_media1_234_Bin_00010	GAC_media1_234	sample_185	NA	NA	None	NA	NA	NA	NA	NA	NA	629019	135	4962	62.21	5.37194	4.32	0.72	NA	NA	NA
GAC_media1_234_Bin_00011	GAC_media1_234	sample_185	NA	NA	None	NA	NA	NA	NA	NA	NA	162908	44	3739	57.53	4.49837	2.47	0	NA	NA	NA
GAC_media1_234_Bin_00012	GAC_media1_234	sample_185	NA	NA	Unknown	NA	NA	NA	NA	NA	NA	40833	13	2967	62.14	4.81945	2.16	0	NA	NA	NA
GAC_media1_234_Bin_00013	GAC_media1_234	sample_185	NA	NA	Bradyrhizobium	NA	NA	NA	NA	NA	NA	1109964	106	22441	61.87	10.2419	1.85	0	NA	NA	NA
GAC_media1_234_Bin_00014	GAC_media1_234	sample_185	NA	NA	Methylobacterium	NA	NA	NA	NA	NA	NA	1513039	66	46061	66.26	514.135	0.72	0	NA	NA	NA
GAC_media1_234_Bin_00015	GAC_media1_234	sample_185	NA	NA	Methylobacterium	NA	NA	NA	NA	NA	NA	133773	11	67013	67.35	171.007	0	0	NA	NA	NA
GAC_media1_234_Bin_00016	GAC_media1_234	sample_185	NA	NA	None	NA	NA	NA	NA	NA	NA	17917	4	3874	55.03	6.22217	0	0	NA	NA	NA
GAC_media1_234_Bin_00017	GAC_media1_234	sample_185	NA	NA	Mesorhizobium	NA	NA	NA	NA	NA	NA	87698	27	3231	62.92	4.11436	0	0	NA	NA	NA
GAC_media1_234_Bin_00018	GAC_media1_234	sample_185	NA	NA	Methylobacterium	NA	NA	NA	NA	NA	NA	326353	17	30018	62.18	19.8419	0	0	NA	NA	NA
GAC_media1_234_Bin_00019	GAC_media1_234	sample_185	NA	NA	Homo	NA	NA	NA	NA	NA	NA	3545	1	3545	66.52	5.52171	0	0	NA	NA	NA
GAC_media1_234_Bin_00020	GAC_media1_234	sample_185	NA	NA	None	NA	Chlorophyta	NA	NA	NA	NA	20282	5	3384	43.68	5.51835	0	0	NA	NA	NA
GAC_media1_234_Bin_00021	GAC_media1_234	sample_185	NA	NA	Methylobacterium	NA	NA	NA	NA	NA	NA	116837	10	13236	65.6	1254.35	0	0	NA	NA	NA
GAC_media1_234_MAG_00001	GAC_media1_234	sample_185	sample_185_scaffold_309	Bradyrhizobiaceae_Nitrobacter	Bradyrhizobium	g__Bradyrhizobium (UID3699)	Bradyrhizobiaceae	Bradyrhizobiaceae_2	22_0	GAC_media1_234_MAG_00001	22_0	7254634	724	13342	64.82	93.4869	89.21	2.88	87.15	1.62	76.92
GAC_media1_234_MAG_00002	GAC_media1_234	sample_185	NA	Methylobacterium	Methylobacterium	o__Rhizobiales (UID3654)	NA	NA	13_1	GAC_media3_234_MAG_00011	NA	5353849	330	26251	70.32	413.122	85.61	6.47	88.04	2.81	83.33
GAC_media1_234_MAG_00003	GAC_media1_234	sample_185	sample_185_scaffold_999	Actinomycetales_Corynebacterineae	Mycobacterium	g__Mycobacterium (UID1816)	NA	NA	8_1	GAC_media2_234_MAG_00002	NA	5647631	981	6331	66.55	5.93787	73.38	0.72	77.88	1.54	10
GAC_media2_234_Bin_00010	GAC_media2_234	sample_187	NA	NA	None	NA	Chlorophyta	NA	NA	NA	NA	232381	32	17923	50.47	8.22781	23.02	0	NA	NA	NA
GAC_media2_234_Bin_00011	GAC_media2_234	sample_187	NA	NA	None	NA	NA	NA	NA	NA	NA	957834	266	3509	37.49	4.83321	23.02	0.72	NA	NA	NA
GAC_media2_234_Bin_00012	GAC_media2_234	sample_187	NA	NA	Mycobacterium	NA	NA	NA	NA	NA	NA	1656761	457	3549	66.81	5.25906	20.14	0	NA	NA	NA
GAC_media2_234_Bin_00013	GAC_media2_234	sample_187	NA	NA	Mesorhizobium	NA	NA	NA	NA	NA	NA	157020	54	2830	62.63	4.30151	4.32	0	NA	NA	NA
GAC_media2_234_Bin_00014	GAC_media2_234	sample_187	NA	NA	Methylobacterium	NA	NA	NA	NA	NA	NA	1611367	101	26803	66.3	58.8469	3.6	0	NA	NA	NA
GAC_media2_234_Bin_00015	GAC_media2_234	sample_187	NA	NA	None	NA	NA	NA	NA	NA	NA	766855	86	10487	61.88	7.19371	3.6	0	NA	NA	NA
GAC_media2_234_Bin_00016	GAC_media2_234	sample_187	NA	NA	Oligotropha	NA	NA	NA	NA	NA	NA	712853	57	24601	59.8	12.3376	1.85	0	NA	NA	NA
GAC_media2_234_Bin_00017	GAC_media2_234	sample_187	NA	NA	None	NA	NA	NA	NA	NA	NA	353677	84	4025	63.99	5.12662	1.44	0	NA	NA	NA
GAC_media2_234_Bin_00018	GAC_media2_234	sample_187	NA	NA	Methylobacterium	NA	NA	NA	NA	NA	NA	1551640	78	36622	66.13	534.16	0.72	0	NA	NA	NA
GAC_media2_234_Bin_00019	GAC_media2_234	sample_187	NA	NA	None	NA	NA	NA	NA	NA	NA	344441	20	26730	58.61	23.8883	0.72	0	NA	NA	NA
GAC_media2_234_Bin_00020	GAC_media2_234	sample_187	NA	NA	None	NA	NA	NA	NA	NA	NA	428725	47	12408	58.9	16.5766	0.72	0	NA	NA	NA
GAC_media2_234_Bin_00021	GAC_media2_234	sample_187	NA	NA	None	NA	NA	NA	NA	NA	NA	94834	25	3410	61.98	6.65244	0.72	0	NA	NA	NA
GAC_media2_234_Bin_00022	GAC_media2_234	sample_187	NA	NA	Bradyrhizobium	NA	NA	NA	NA	NA	NA	1171591	109	31702	62.23	22.8291	0.72	0	NA	NA	NA
GAC_media2_234_Bin_00023	GAC_media2_234	sample_187	NA	NA	Bradyrhizobium	NA	NA	NA	NA	NA	NA	224967	46	4392	58	21.7983	0.72	0	NA	NA	NA
GAC_media2_234_Bin_00024	GAC_media2_234	sample_187	NA	NA	Methylobacterium	NA	NA	NA	NA	NA	NA	667924	91	8569	65.53	7.92293	0	0	NA	NA	NA
GAC_media2_234_Bin_00025	GAC_media2_234	sample_187	NA	NA	Oligotropha	NA	NA	NA	NA	NA	NA	308185	18	51918	57.98	68.1922	0	0	NA	NA	NA
GAC_media2_234_Bin_00026	GAC_media2_234	sample_187	NA	NA	None	NA	NA	NA	NA	NA	NA	45182	11	4537	48.35	6.67456	0	0	NA	NA	NA
GAC_media2_234_MAG_00001	GAC_media2_234	sample_187	sample_187_scaffold_5	Sphingobacteriales	None	p__Bacteroidetes (UID2591)	NA	NA	35_1	GAC_media3_234_MAG_00001	NA	4009259	18	263203	38.24	16.5163	100	0	99.51	0.49	0
GAC_media2_234_MAG_00002	GAC_media2_234	sample_187	sample_187_scaffold_20	Actinomycetales_Corynebacterineae	Mycobacterium	g__Mycobacterium (UID1816)	Mycobacterium	Mycobacterium_1	8_1	GAC_media2_234_MAG_00002	8_1	7224044	111	122971	66.98	55.6406	100	1.44	99.93	0.67	0
GAC_media2_234_MAG_00003	GAC_media2_234	sample_187	sample_187_scaffold_1084	Bradyrhizobiaceae_Afipia	Rhodopseudomonas	o__Rhizobiales (UID3642)	Bradyrhizobiaceae	Bradyrhizobiaceae_3	10_1	GAC_media2_234_MAG_00003	10_1	5175644	60	178063	61.27	16.7866	97.12	1.44	99.59	0.79	0
GAC_media2_234_MAG_00004	GAC_media2_234	sample_187	sample_187_scaffold_453	Bradyrhizobiaceae_Afipia	Oligotropha	o__Rhizobiales (UID3642)	Bradyrhizobiaceae	Bradyrhizobiaceae_4	11_1	GAC_media2_234_MAG_00004	11_1	2998816	281	15259	61.85	76.3511	89.21	0.72	90.43	0.77	50
GAC_media2_234_MAG_00005	GAC_media2_234	sample_187	sample_187_scaffold_891	Hyphomicrobium	Hyphomicrobium	o__Rhizobiales (UID3447)	NA	NA	19_1	GAC_filt1_206_MAG_00003	NA	2444674	493	5111	59.81	38.3932	74.82	1.44	74.68	1.74	62.5
GAC_media2_234_MAG_00006	GAC_media2_234	sample_187	sample_187_scaffold_1678	NA	Bradyrhizobium	g__Bradyrhizobium (UID3699)	NA	NA	NA	NA	NA	5286699	871	6097	64.7	112.164	66.19	1.44	59.03	1.07	66.67
GAC_media2_234_MAG_00007	GAC_media2_234	sample_187	NA	NA	Methylobacterium	o__Rhizobiales (UID3654)	NA	NA	13_1	GAC_media3_234_MAG_00011	NA	5391557	387	22512	70.2	415.421	69.78	5.76	83.33	3.55	100
GAC_media2_234_MAG_00008	GAC_media2_234	sample_187	NA	NA	Bradyrhizobium	g__Bradyrhizobium (UID3699)	NA	NA	NA	NA	NA	2747017	624	4405	65.32	6.91047	48.92	0.72	55.7	0.06	0
GAC_media2_234_MAG_00009	GAC_media2_234	sample_187	NA	NA	Methylobacterium	k__Bacteria (UID203)	NA	NA	NA	NA	NA	4956886	572	11563	72.12	50.6489	46.76	4.32	57.19	0	0
GAC_media3_234_Bin_00016	GAC_media3_234	sample_193	sample_193_scaffold_1477	NA	Bradyrhizobium	NA	NA	NA	NA	NA	NA	1443292	260	6312	64.67	60.5479	40.29	0	NA	NA	NA
GAC_media3_234_Bin_00017	GAC_media3_234	sample_193	NA	NA	Mesorhizobium	NA	NA	NA	NA	NA	NA	3502906	612	6449	64.6	58.2778	40.29	2.88	NA	NA	NA
GAC_media3_234_Bin_00018	GAC_media3_234	sample_193	sample_193_scaffold_267	NA	Pseudoxanthomonas	NA	NA	NA	NA	NA	NA	261603	43	7000	69.14	7.15869	35.25	0	NA	NA	NA
GAC_media3_234_Bin_00019	GAC_media3_234	sample_193	NA	NA	Methylobacterium	NA	NA	NA	NA	NA	NA	4275732	725	6888	71.45	11.063	32.37	0.72	NA	NA	NA
GAC_media3_234_Bin_00020	GAC_media3_234	sample_193	NA	NA	None	NA	Chlorophyta	NA	NA	NA	NA	415792	64	9054	48	9.91481	28.78	1.44	NA	NA	NA
GAC_media3_234_Bin_00021	GAC_media3_234	sample_193	NA	NA	Bradyrhizobium	NA	NA	NA	NA	NA	NA	4001285	477	10564	63.85	28.573	23.74	3.6	NA	NA	NA
GAC_media3_234_Bin_00022	GAC_media3_234	sample_193	NA	NA	Mesorhizobium	NA	NA	NA	NA	NA	NA	3008748	687	4336	64.68	12.4426	20.86	1.44	NA	NA	NA
GAC_media3_234_Bin_00023	GAC_media3_234	sample_193	NA	NA	Bradyrhizobium	NA	NA	NA	NA	NA	NA	2934554	471	6746	64.05	141.901	19.42	0	NA	NA	NA
GAC_media3_234_Bin_00024	GAC_media3_234	sample_193	NA	NA	Mesorhizobium	NA	NA	NA	NA	NA	NA	2773339	272	20706	63.66	48.7539	11.51	0	NA	NA	NA
GAC_media3_234_Bin_00025	GAC_media3_234	sample_193	NA	NA	None	NA	Parachlorella	NA	NA	NA	NA	110196	16	9637	35.53	9.3027	7.91	0	NA	NA	NA
GAC_media3_234_Bin_00026	GAC_media3_234	sample_193	NA	NA	Bradyrhizobium	NA	NA	NA	NA	NA	NA	1126208	152	9707	63.61	9.70709	4.32	0	NA	NA	NA
GAC_media3_234_Bin_00027	GAC_media3_234	sample_193	NA	NA	Mesorhizobium	NA	NA	NA	NA	NA	NA	2394910	450	5699	62.65	8.28065	3.7	0.62	NA	NA	NA
GAC_media3_234_Bin_00028	GAC_media3_234	sample_193	NA	NA	None	NA	NA	NA	NA	NA	NA	762192	81	12550	61.9	7.19328	3.6	0.72	NA	NA	NA
GAC_media3_234_Bin_00029	GAC_media3_234	sample_193	NA	NA	Oligotropha	NA	NA	NA	NA	NA	NA	850150	59	40810	58.32	104.361	2.88	0	NA	NA	NA
GAC_media3_234_Bin_00030	GAC_media3_234	sample_193	NA	NA	Methylobacterium	NA	NA	NA	NA	NA	NA	868941	146	6743	65.66	8.83168	2.88	0	NA	NA	NA
GAC_media3_234_Bin_00031	GAC_media3_234	sample_193	NA	NA	Bradyrhizobium	NA	NA	NA	NA	NA	NA	987324	76	24722	61.33	11.1855	2.16	0	NA	NA	NA
GAC_media3_234_Bin_00032	GAC_media3_234	sample_193	NA	NA	Oligotropha	NA	NA	NA	NA	NA	NA	619318	44	24023	59.61	53.8177	1.85	0	NA	NA	NA
GAC_media3_234_Bin_00033	GAC_media3_234	sample_193	NA	NA	Bradyrhizobium	NA	NA	NA	NA	NA	NA	1106484	129	12296	61.38	9.01195	1.85	0.62	NA	NA	NA
GAC_media3_234_Bin_00034	GAC_media3_234	sample_193	NA	NA	Bradyrhizobium	NA	NA	NA	NA	NA	NA	1480776	192	9710	62.36	8.08122	1.23	0	NA	NA	NA
GAC_media3_234_Bin_00035	GAC_media3_234	sample_193	NA	NA	Methylobacterium	NA	NA	NA	NA	NA	NA	1645879	84	34266	66.09	46.9775	0.72	0	NA	NA	NA
GAC_media3_234_Bin_00036	GAC_media3_234	sample_193	NA	NA	None	NA	NA	NA	NA	NA	NA	229750	74	2974	62.18	4.8192	0.72	0	NA	NA	NA
GAC_media3_234_Bin_00037	GAC_media3_234	sample_193	NA	NA	None	NA	NA	NA	NA	NA	NA	146445	29	4576	58.57	23.6877	0	0	NA	NA	NA
GAC_media3_234_MAG_00001	GAC_media3_234	sample_193	sample_193_scaffold_18	Sphingobacteriales	None	p__Bacteroidetes (UID2591)	Sphingobacteriales	Sphingobacteriales_1	35_1	GAC_media3_234_MAG_00001	35_1	4036661	7	779045	38.19	105.746	100	0	99.51	0.49	0
GAC_media3_234_MAG_00002	GAC_media3_234	sample_193	sample_193_scaffold_2	Hyphomicrobium	Hyphomicrobium	o__Rhizobiales (UID3447)	Hyphomicrobium	Hyphomicrobium_2	18_1	GAC_media3_234_MAG_00002	18_1	4249709	15	468380	59.94	24.4263	100	2.16	99.59	0.23	50
GAC_media3_234_MAG_00003	GAC_media3_234	sample_193	sample_193_scaffold_1565	Bradyrhizobiaceae_Afipia	Rhodopseudomonas	o__Rhizobiales (UID3642)	NA	NA	10_1	GAC_media2_234_MAG_00003	NA	5216967	62	277504	61.13	41.3138	99.28	1.44	99.4	0.82	0
GAC_media3_234_MAG_00004	GAC_media3_234	sample_193	sample_193_scaffold_39	Sphingobacteriales	None	p__Bacteroidetes (UID2591)	Sphingobacteriales	Sphingobacteriales_2	36_0	GAC_media3_234_MAG_00004	36_0	3395661	73	106008	36.96	18.649	99.28	2.16	98.28	0	0
GAC_media3_234_MAG_00005	GAC_media3_234	sample_193	sample_193_scaffold_3752	Bradyrhizobiaceae_Afipia	Rhodopseudomonas	o__Rhizobiales (UID3642)	Bradyrhizobiaceae	Bradyrhizobiaceae_5	21_1	GAC_media3_234_MAG_00005	21_1	3860243	32	302957	60.81	14.8056	97.12	0.72	99.27	0.47	0
GAC_media3_234_MAG_00006	GAC_media3_234	sample_193	sample_193_scaffold_5724	Rhizobiales	Unknown	o__Rhizobiales (UID3447)	Rhizobiales	Rhizobiales_3	12_0	GAC_media3_234_MAG_00006	12_0	6229194	410	22195	65.47	8.82291	93.53	3.6	95.29	1.63	16.67
GAC_media3_234_MAG_00007	GAC_media3_234	sample_193	sample_193_scaffold_21	Pseudonocardiaceae	Pseudonocardia	o__Actinomycetales (UID2012)	Pseudonocardiaceae	Pseudonocardiaceae_1	15_0	GAC_media3_234_MAG_00007	15_0	7394280	128	129093	71.27	21.0309	99.28	15.11	99.47	2.45	0
GAC_media3_234_MAG_00008	GAC_media3_234	sample_193	NA	Unknown	Bradyrhizobium	g__Bradyrhizobium (UID3699)	NA	NA	20_1	GAC_filt2_206_MAG_00006	NA	7474606	378	28381	64.73	19.3386	75.54	2.16	96.38	1.86	6.67
GAC_media3_234_MAG_00009	GAC_media3_234	sample_193	sample_193_scaffold_628	Hyphomicrobium	Hyphomicrobium	o__Rhizobiales (UID3447)	NA	NA	NA	NA	NA	2327084	444	5314	59.62	106.702	70.5	1.44	58.04	1.05	25
GAC_media3_234_MAG_00010	GAC_media3_234	sample_193	NA	NA	Mycobacterium	g__Mycobacterium (UID1816)	NA	NA	NA	NA	NA	4850148	1017	5015	66.5	6.07316	69.06	1.44	66.86	2.31	31.25
GAC_media3_234_MAG_00011	GAC_media3_234	sample_193	NA	NA	Methylobacterium	o__Rhizobiales (UID3654)	Methylobacterium	Methylobacterium_1	13_1	GAC_media3_234_MAG_00011	13_1	5323267	436	18346	70.46	41.0257	65.47	4.32	89.88	1.76	75
GAC_media3_234_MAG_00012	GAC_media3_234	sample_193	sample_193_scaffold_7939	NA	Oligotropha	o__Rhizobiales (UID3642)	NA	NA	NA	NA	NA	1818269	327	5906	62.03	170.242	63.31	3.6	59.1	0.05	0
GAC_media3_234_MAG_00013	GAC_media3_234	sample_193	NA	Melainabacteria_guess	None	k__Bacteria (UID1453)	NA	NA	NA	NA	NA	4669053	1008	4847	48.24	6.05046	58.27	1.44	51.43	0.85	0
GAC_media3_234_MAG_00014	GAC_media3_234	sample_193	sample_193_scaffold_2828	Actinobacteria_Rubrobacteridae_Solirubrobacterales	None	p__Actinobacteria (UID1454)	NA	NA	NA	NA	NA	2656940	499	5277	72.12	7.3158	58.27	4.32	59.27	0.86	100
GAC_media3_234_MAG_00015	GAC_media3_234	sample_193	NA	NA	Unknown	k__Bacteria (UID203)	NA	NA	NA	NA	NA	1741850	312	6298	71.07	7.13948	50.36	1.44	66.38	0	0
SDS_1_205_Bin_00009	SDS_1_205	sample_65	NA	NA	None	NA	NA	NA	NA	NA	NA	501565	128	3847	37.48	6.97669	28.78	0	NA	NA	NA
SDS_1_205_Bin_00010	SDS_1_205	sample_65	NA	NA	None	NA	NA	NA	NA	NA	NA	417970	122	3296	59.61	8.47134	4.32	0	NA	NA	NA
SDS_1_205_Bin_00011	SDS_1_205	sample_65	NA	NA	Methylobacterium	NA	NA	NA	NA	NA	NA	467388	141	3166	68.53	7.06585	2.88	0	NA	NA	NA
SDS_1_205_Bin_00012	SDS_1_205	sample_65	NA	NA	None	NA	NA	NA	NA	NA	NA	926406	250	3731	65.78	7.81397	2.88	0	NA	NA	NA
SDS_1_205_Bin_00013	SDS_1_205	sample_65	NA	NA	None	NA	NA	NA	NA	NA	NA	347130	88	3733	56.52	8.22737	2.88	0	NA	NA	NA
SDS_1_205_Bin_00014	SDS_1_205	sample_65	NA	NA	Bradyrhizobium	NA	NA	NA	NA	NA	NA	194769	58	3059	62.52	6.7524	1.44	0	NA	NA	NA
SDS_1_205_Bin_00015	SDS_1_205	sample_65	NA	NA	None	NA	NA	NA	NA	NA	NA	36638	10	3923	55.14	17.7588	1.23	0	NA	NA	NA
SDS_1_205_Bin_00016	SDS_1_205	sample_65	NA	NA	Methylobacterium	NA	NA	NA	NA	NA	NA	308011	57	5646	65.99	13.1965	0.72	0	NA	NA	NA
SDS_1_205_Bin_00017	SDS_1_205	sample_65	NA	NA	None	NA	NA	NA	NA	NA	NA	91081	10	31906	62.71	131.442	0.72	0	NA	NA	NA
SDS_1_205_Bin_00018	SDS_1_205	sample_65	NA	NA	None	NA	NA	NA	NA	NA	NA	53850	9	6757	27.88	15.9035	1.23	0.62	NA	NA	NA
SDS_1_205_Bin_00019	SDS_1_205	sample_65	NA	NA	Methylobacterium	NA	NA	NA	NA	NA	NA	496950	23	49763	65.19	116.112	0	0	NA	NA	NA
SDS_1_205_Bin_00020	SDS_1_205	sample_65	NA	NA	Unknown	NA	NA	NA	NA	NA	NA	74202	4	63494	61.14	30.9104	0	0	NA	NA	NA
SDS_1_205_Bin_00021	SDS_1_205	sample_65	NA	NA	None	NA	NA	NA	NA	NA	NA	223339	23	15752	58.4	11.4725	0	0	NA	NA	NA
SDS_1_205_Bin_00022	SDS_1_205	sample_65	NA	NA	None	NA	NA	NA	NA	NA	NA	56650	12	5328	34.7	16.0127	0	0	NA	NA	NA
SDS_1_205_Bin_00023	SDS_1_205	sample_65	NA	NA	None	NA	NA	NA	NA	NA	NA	200565	15	23620	52.11	38.7513	0	0	NA	NA	NA
SDS_1_205_MAG_00001	SDS_1_205	sample_65	sample_65_scaffold_313	Burkholderiales	Unknown	o__Burkholderiales (UID4000)	NA	NA	25_1	SDS_2_205_MAG_00001	NA	5355068	90	137959	62.63	451.322	97.84	2.16	98.35	0.47	0
SDS_1_205_MAG_00002	SDS_1_205	sample_65	sample_65_scaffold_1862	Methylobacterium	Methylobacterium	o__Rhizobiales (UID3654)	Methylobacterium	Methylobacterium_2	14_0	SDS_1_205_MAG_00002	14_0	6485674	422	22472	71.24	108.433	95.68	5.76	96.65	2.22	88.89
SDS_1_205_MAG_00003	SDS_1_205	sample_65	NA_see_cluster	Curvibacter	Unknown	o__Burkholderiales (UID4000)	Curvibacter	Curvibacter_1	26_1	SDS_1_205_MAG_00003	26_1	6258837	599	13956	64.59	18.3785	92.81	4.32	94.71	1.98	60
SDS_1_205_MAG_00004	SDS_1_205	sample_65	sample_65_scaffold_124	Actinomycetales_Corynebacterineae	Mycobacterium	o__Actinomycetales (UID1815)	NA	NA	7_1	SDS_3_205_MAG_00001	NA	6224547	492	18072	66.81	81.9132	94.96	7.91	92.19	1.55	63.64
SDS_1_205_MAG_00005	SDS_1_205	sample_65	sample_65_scaffold_47	Melainabacteria	None	k__Bacteria (UID1453)	NA	NA	6_1	SDS_2_205_MAG_00002	NA	7224984	283	38673	50.13	13.4848	95.68	9.35	96.58	2.71	0
SDS_1_205_MAG_00006	SDS_1_205	sample_65	sample_65_scaffold_1147	Rhodocyclaceae	Unknown	f__Rhodocyclaceae (UID3972)	Rhodocyclaceae	Rhodocyclaceae_1	32_0	SDS_1_205_MAG_00006	32_0	3775617	168	35791	60.96	16.2893	94.24	7.91	95.66	0.57	33.33
SDS_1_205_MAG_00007	SDS_1_205	sample_65	NA	Burkholderiales	Unknown	o__Burkholderiales (UID4000)	NA	NA	28_1	SDS_3_205_MAG_00004	NA	4619976	157	50989	68.36	49.4467	85.61	4.32	96.99	1.04	50
SDS_1_205_MAG_00008	SDS_1_205	sample_65	NA	NA	Unknown	k__Bacteria (UID203)	NA	NA	NA	NA	NA	5892770	717	10158	68.72	15.7638	53.96	4.32	64.83	3.45	0
SDS_2_205_Bin_00010	SDS_2_205	sample_66	NA	NA	Methylobacterium	NA	NA	NA	NA	NA	NA	4470154	403	15620	69.58	21.0732	37.41	2.88	NA	NA	NA
SDS_2_205_Bin_00011	SDS_2_205	sample_66	sample_66_scaffold_1501	Bradyrhizobiaceae	None	NA	NA	NA	NA	NA	NA	61778	10	8495	56.45	67.0981	24.46	0.72	NA	NA	NA
SDS_2_205_Bin_00012	SDS_2_205	sample_66	NA	NA	Methylobacterium	NA	NA	NA	NA	NA	NA	3132062	544	6474	71.96	122.685	15.11	0	NA	NA	NA
SDS_2_205_Bin_00013	SDS_2_205	sample_66	NA	NA	None	NA	NA	NA	NA	NA	NA	2135487	453	4688	63.31	10.3794	13.67	0	NA	NA	NA
SDS_2_205_Bin_00014	SDS_2_205	sample_66	NA	NA	None	NA	NA	NA	NA	NA	NA	542595	145	3621	58.03	7.30472	10.79	0	NA	NA	NA
SDS_2_205_Bin_00015	SDS_2_205	sample_66	NA	NA	None	NA	NA	NA	NA	NA	NA	430882	103	3710	39.06	8.1519	8.63	0	NA	NA	NA
SDS_2_205_Bin_00016	SDS_2_205	sample_66	NA	NA	Methylobacterium	NA	NA	NA	NA	NA	NA	1019397	179	6137	69.58	39.5139	8.63	0	NA	NA	NA
SDS_2_205_Bin_00017	SDS_2_205	sample_66	NA	NA	Methylobacterium	NA	NA	NA	NA	NA	NA	1210746	242	5090	71.23	45.3352	4.32	0	NA	NA	NA
SDS_2_205_Bin_00018	SDS_2_205	sample_66	NA	NA	None	NA	NA	NA	NA	NA	NA	60841	9	13555	63.59	10.3981	2.88	0	NA	NA	NA
SDS_2_205_Bin_00019	SDS_2_205	sample_66	NA	NA	None	NA	NA	NA	NA	NA	NA	892166	193	4872	63.51	8.20901	1.85	0	NA	NA	NA
SDS_2_205_Bin_00020	SDS_2_205	sample_66	NA	NA	None	NA	NA	NA	NA	NA	NA	123815	40	3135	60.57	6.00513	1.44	0	NA	NA	NA
SDS_2_205_Bin_00021	SDS_2_205	sample_66	NA	NA	Methylobacterium	NA	NA	NA	NA	NA	NA	1418588	160	12093	66.26	16.6118	0.72	0	NA	NA	NA
SDS_2_205_Bin_00022	SDS_2_205	sample_66	NA	NA	Methylobacterium	NA	NA	NA	NA	NA	NA	815958	62	20858	67.61	497.501	0.72	0	NA	NA	NA
SDS_2_205_Bin_00023	SDS_2_205	sample_66	NA	NA	Methylobacterium	NA	NA	NA	NA	NA	NA	843144	54	27092	66.43	145.045	0.72	0	NA	NA	NA
SDS_2_205_Bin_00024	SDS_2_205	sample_66	NA	NA	None	NA	NA	NA	NA	NA	NA	82309	7	62592	64.75	31.8721	0.72	0	NA	NA	NA
SDS_2_205_Bin_00025	SDS_2_205	sample_66	NA	NA	Methylobacterium	NA	NA	NA	NA	NA	NA	235736	22	14164	63.3	46.0789	0.62	0	NA	NA	NA
SDS_2_205_Bin_00026	SDS_2_205	sample_66	NA	NA	None	NA	NA	NA	NA	NA	NA	159939	25	7458	37.24	14.4203	0	0	NA	NA	NA
SDS_2_205_Bin_00027	SDS_2_205	sample_66	NA	NA	Sphingomonas	NA	NA	NA	NA	NA	NA	603577	46	21619	65.09	64.0346	0	0	NA	NA	NA
SDS_2_205_Bin_00028	SDS_2_205	sample_66	NA	NA	None	NA	NA	NA	NA	NA	NA	54091	13	4336	62.47	41.9617	0	0	NA	NA	NA
SDS_2_205_Bin_00029	SDS_2_205	sample_66	NA	NA	None	NA	NA	NA	NA	NA	NA	202868	14	23620	52.43	58.0881	0	0	NA	NA	NA
SDS_2_205_Bin_00030	SDS_2_205	sample_66	NA	NA	None	NA	NA	NA	NA	NA	NA	170854	6	62572	54.78	55.6516	0	0	NA	NA	NA
SDS_2_205_Bin_00031	SDS_2_205	sample_66	NA	NA	None	NA	NA	NA	NA	NA	NA	140205	23	8359	32.33	11.2081	0	0	NA	NA	NA
SDS_2_205_Bin_00032	SDS_2_205	sample_66	NA	NA	None	NA	NA	NA	NA	NA	NA	54584	12	5578	48.57	7.68861	0	0	NA	NA	NA
SDS_2_205_MAG_00001	SDS_2_205	sample_66	sample_66_scaffold_122	Burkholderiales	Unknown	o__Burkholderiales (UID4000)	Burkholderiales	Burkholderiales_1	25_1	SDS_2_205_MAG_00001	25_1	5379779	108	118103	62.62	145.01	97.84	2.88	99.68	0.47	0
SDS_2_205_MAG_00002	SDS_2_205	sample_66	sample_66_scaffold_0	Melainabacteria	None	k__Bacteria (UID1453)	Melainabacteria	Melainabacteria_1	6_1	SDS_2_205_MAG_00002	6_1	7481462	44	267392	50.29	30.9891	96.4	7.91	97.44	2.28	0
SDS_2_205_MAG_00003	SDS_2_205	sample_66	sample_66_scaffold_2844	Curvibacter	Unknown	o__Burkholderiales (UID4000)	NA	NA	26_1	SDS_1_205_MAG_00003	NA	5777474	801	9267	64.59	11.5773	89.21	2.16	82.53	1.78	0
SDS_2_205_MAG_00004	SDS_2_205	sample_66	NA	NA	Unknown	f__Rhodocyclaceae (UID3972)	Rhodocyclaceae	Rhodocyclaceae_2	30_0	SDS_2_205_MAG_00004	30_0	4427954	659	8036	65.03	11.2393	83.45	5.76	82.45	0.5	50
SDS_2_205_MAG_00005	SDS_2_205	sample_66	sample_66_scaffold_865	Rickettsiales	None	k__Bacteria (UID2495)	NA	NA	NA	NA	NA	888583	193	4702	31.1	7.23494	74.82	1.44	68.93	1.65	0
SDS_2_205_MAG_00006	SDS_2_205	sample_66	sample_66_scaffold_1962	Sphingomonadaceae	Sphingomonas	o__Sphingomonadales (UID3310)	Sphingomonadaceae	Sphingomonadaceae_1	17_0	SDS_2_205_MAG_00006	17_0	3275172	430	9786	67.3	35.5388	76.98	4.32	82.08	2.73	90.91
SDS_2_205_MAG_00007	SDS_2_205	sample_66	NA	NA	Rhodopseudomonas	o__Rhizobiales (UID3642)	NA	NA	10_1	GAC_media2_234_MAG_00003	NA	4892806	377	18623	61.5	11.2999	69.78	1.44	90.81	2.69	10
SDS_2_205_MAG_00008	SDS_2_205	sample_66	NA	Rhodospirillaceae	None	k__Bacteria (UID2565)	NA	NA	NA	NA	NA	818009	170	4942	39.19	8.08629	64.75	0	65.21	1.08	0
SDS_2_205_MAG_00009	SDS_2_205	sample_66	NA	NA	Methylobacterium	k__Bacteria (UID203)	NA	NA	NA	NA	NA	5452915	594	13051	70.29	418.123	48.2	2.88	52.11	0	0
SDS_3_205_Bin_00007	SDS_3_205	sample_67	NA	NA	None	NA	NA	NA	NA	NA	NA	2824782	641	4367	63.57	12.5367	26.62	0	NA	NA	NA
SDS_3_205_Bin_00008	SDS_3_205	sample_67	NA	NA	Bradyrhizobium	NA	NA	NA	NA	NA	NA	1374298	386	3401	63.02	8.17081	22.3	0	NA	NA	NA
SDS_3_205_Bin_00009	SDS_3_205	sample_67	NA	NA	None	NA	NA	NA	NA	NA	NA	147661	40	3810	54.03	8.39036	7.91	0	NA	NA	NA
SDS_3_205_Bin_00010	SDS_3_205	sample_67	NA	NA	Methylobacterium	NA	NA	NA	NA	NA	NA	2024672	467	4384	71.42	9.85447	7.19	0	NA	NA	NA
SDS_3_205_Bin_00011	SDS_3_205	sample_67	NA	NA	Pseudomonas	NA	NA	NA	NA	NA	NA	36400	7	4400	61.59	35.381	2.47	0	NA	NA	NA
SDS_3_205_Bin_00012	SDS_3_205	sample_67	NA	NA	Methylobacterium	NA	NA	NA	NA	NA	NA	358803	24	21449	67.07	263.552	1.85	0	NA	NA	NA
SDS_3_205_Bin_00013	SDS_3_205	sample_67	NA	NA	None	NA	NA	NA	NA	NA	NA	263447	77	3179	56.95	6.91719	1.44	0	NA	NA	NA
SDS_3_205_Bin_00014	SDS_3_205	sample_67	NA	NA	Bradyrhizobium	NA	NA	NA	NA	NA	NA	183289	59	2976	62.51	7.70565	1.44	0	NA	NA	NA
SDS_3_205_Bin_00015	SDS_3_205	sample_67	NA	NA	Methylobacterium	NA	NA	NA	NA	NA	NA	969517	131	8597	65.97	11.6126	1.44	0	NA	NA	NA
SDS_3_205_Bin_00016	SDS_3_205	sample_67	NA	NA	None	NA	NA	NA	NA	NA	NA	354957	81	4367	57.01	8.1734	0.72	0	NA	NA	NA
SDS_3_205_Bin_00017	SDS_3_205	sample_67	NA	NA	None	NA	NA	NA	NA	NA	NA	79465	6	62592	64.63	212.256	0.72	0	NA	NA	NA
SDS_3_205_Bin_00018	SDS_3_205	sample_67	NA	NA	Methylobacterium	NA	NA	NA	NA	NA	NA	711671	43	27405	66.91	333.927	0.72	0	NA	NA	NA
SDS_3_205_Bin_00019	SDS_3_205	sample_67	NA	NA	Methylobacterium	NA	NA	NA	NA	NA	NA	266601	34	9659	66.79	11.412	0.72	0	NA	NA	NA
SDS_3_205_Bin_00020	SDS_3_205	sample_67	NA	NA	None	NA	NA	NA	NA	NA	NA	101481	34	2774	61.46	6.3407	0.72	0	NA	NA	NA
SDS_3_205_Bin_00021	SDS_3_205	sample_67	NA	NA	None	NA	NA	NA	NA	NA	NA	206976	16	57027	56.8	54.8882	0.62	0	NA	NA	NA
SDS_3_205_Bin_00022	SDS_3_205	sample_67	NA	NA	None	NA	NA	NA	NA	NA	NA	72652	22	3247	35.35	5.77735	0.62	0	NA	NA	NA
SDS_3_205_Bin_00023	SDS_3_205	sample_67	NA	NA	None	NA	NA	NA	NA	NA	NA	186027	12	23620	50.52	41.7619	0	0	NA	NA	NA
SDS_3_205_Bin_00024	SDS_3_205	sample_67	NA	NA	None	NA	NA	NA	NA	NA	NA	52569	14	3571	42.78	9.87773	0	0	NA	NA	NA
SDS_3_205_Bin_00025	SDS_3_205	sample_67	NA	NA	None	NA	NA	NA	NA	NA	NA	118191	24	5087	59.84	14.6087	0	0	NA	NA	NA
SDS_3_205_Bin_00026	SDS_3_205	sample_67	NA	NA	Methylobacterium	NA	NA	NA	NA	NA	NA	15892	3	9155	65.94	11.1349	0	0	NA	NA	NA
SDS_3_205_MAG_00001	SDS_3_205	sample_67	sample_67_scaffold_5	Actinomycetales_Corynebacterineae	Mycobacterium	o__Actinomycetales (UID1815)	Mycolicibacterium	Mycolicibacterium_1	7_1	SDS_3_205_MAG_00001	7_1	6407575	168	66862	66.59	21.0613	98.56	5.76	99.81	0.23	0
SDS_3_205_MAG_00002	SDS_3_205	sample_67	NA	Burkholderiales	Unknown	o__Burkholderiales (UID4000)	NA	NA	25_1	SDS_2_205_MAG_00001	NA	5356646	138	84352	62.61	453.485	93.53	2.88	98.82	0.47	0
SDS_3_205_MAG_00003	SDS_3_205	sample_67	sample_67_scaffold_601	Melainabacteria	None	k__Bacteria (UID1453)	NA	NA	6_1	SDS_2_205_MAG_00002	NA	7438866	299	40072	50.7	13.238	95.68	7.19	96.58	2.28	0
SDS_3_205_MAG_00004	SDS_3_205	sample_67	NA	Burkholderiales	Unknown	o__Burkholderiales (UID4000)	Burkholderiales	Burkholderiales_2	28_1	SDS_3_205_MAG_00004	28_1	4618686	172	49212	68.33	187.441	80.58	5.04	97.36	1.11	57.14
SDS_3_205_MAG_00005	SDS_3_205	sample_67	NA	Methylobacterium	Methylobacterium	o__Rhizobiales (UID3654)	NA	NA	13_1	SDS_3_205_MAG_00005	NA	5322133	540	13297	70.36	220.22	80.58	5.76	90.7	2.22	90
SDS_3_205_MAG_00006	SDS_3_205	sample_67	NA	unknown	Unknown	o__Burkholderiales (UID4000)	Burkholderiales	Burkholderiales_3	29_0	SDS_3_205_MAG_00006	29_0	6243235	236	47089	68.02	45.5449	77.7	6.47	97.16	2.94	13.33
WW_2ndary_152_Bin_00008	WW_2ndary_152	sample_1	NA	NA	None	NA	NA	NA	NA	NA	NA	1600600	197	11545	37.58	19.462	18.71	3.6	NA	NA	NA
WW_2ndary_152_Bin_00009	WW_2ndary_152	sample_1	NA	NA	None	NA	NA	NA	NA	NA	NA	1471445	212	9953	40.93	8.19039	15.11	1.44	NA	NA	NA
WW_2ndary_152_Bin_00010	WW_2ndary_152	sample_1	NA	NA	None	NA	NA	NA	NA	NA	NA	3698447	359	12424	31.79	15.1104	11.11	2.47	NA	NA	NA
WW_2ndary_152_Bin_00011	WW_2ndary_152	sample_1	NA	NA	None	NA	NA	NA	NA	NA	NA	801516	166	5663	64.93	8.31614	2.88	0	NA	NA	NA
WW_2ndary_152_Bin_00012	WW_2ndary_152	sample_1	NA	NA	None	NA	NA	NA	NA	NA	NA	664768	32	43503	29.39	17.421	2.16	0.72	NA	NA	NA
WW_2ndary_152_Bin_00013	WW_2ndary_152	sample_1	NA	NA	None	NA	NA	NA	NA	NA	NA	88604	18	6245	33.18	7.26707	1.44	0	NA	NA	NA
WW_2ndary_152_Bin_00014	WW_2ndary_152	sample_1	NA	NA	Pseudomonas	NA	NA	NA	NA	NA	NA	77466	19	4266	62.5	43.4928	0	0	NA	NA	NA
WW_2ndary_152_Bin_00015	WW_2ndary_152	sample_1	NA	NA	None	NA	NA	NA	NA	NA	NA	101412	2	98337	37.84	29.5383	0	0	NA	NA	NA
WW_2ndary_152_MAG_00001	WW_2ndary_152	sample_1	sample_1_scaffold_5	Neisseriaceae	None	p__Proteobacteria (UID3880)	Neisseriaceae	Neisseriaceae_1	3_1	WW_2ndary_152_MAG_00001	3_1	2818937	54	92823	36.69	91.163	99.28	0	97.56	1.83	0
WW_2ndary_152_MAG_00002	WW_2ndary_152	sample_1	sample_1_scaffold_288	Rhodocyclales_Rhodocyclaceae	Thauera	f__Rhodocyclaceae (UID3972)	Rhodocyclaceae	Rhodocyclaceae_3	31_0	WW_2ndary_152_MAG_00002	31_0	4991812	393	18779	68.35	20.5657	97.84	5.76	97.61	2.01	29.41
WW_2ndary_152_MAG_00003	WW_2ndary_152	sample_1	sample_1_scaffold_701	Flavobacteriaceae	None	f__Flavobacteriaceae (UID2817)	Flavobacteriaceae	Flavobacteriaceae_1	37_0	WW_2ndary_152_MAG_00003	37_0	2222099	296	8650	32.57	45.5172	82.73	3.6	81.68	1.67	100
WW_2ndary_152_MAG_00004	WW_2ndary_152	sample_1	sample_1_scaffold_6	Saccharibacteria	None	k__Bacteria (UID1452)	NA	NA	34_1	WW_2ndary_184_MAG_00004	NA	1294193	75	47508	46.47	17.5767	79.14	5.04	71.3	2.78	33.33
WW_2ndary_152_MAG_00005	WW_2ndary_152	sample_1	sample_1_scaffold_2576	CPR_Gracilibacteria	None	k__Bacteria (UID1453)	NA	NA	NA	NA	NA	907250	129	8960	42	8.01347	71.94	3.6	47.06	0.09	0
WW_2ndary_152_MAG_00006	WW_2ndary_152	sample_1	sample_1_scaffold_1710	Pseudomonadales_guess	None	c__Gammaproteobacteria (UID4443)	NA	NA	NA	NA	NA	1191590	298	3964	40.02	7.74927	63.31	0	44.45	0.86	33.33
WW_2ndary_152_MAG_00007	WW_2ndary_152	sample_1	NA	NA	None	k__Archaea (UID2)	Eukaryote	NA	NA	NA	NA	25569822	3174	10438	31.43	9.34813	49.38	43.21	37.43	17.11	62.22
WW_2ndary_184_Bin_00009	WW_2ndary_184	sample_9	NA	Bacteria_CPR_Parcubacteria_OD1	None	NA	NA	NA	NA	NA	NA	316401	70	4577	45.15	6.72047	44.6	3.6	NA	NA	NA
WW_2ndary_184_Bin_00010	WW_2ndary_184	sample_9	NA	Neisseriaceae	None	NA	NA	NA	NA	NA	NA	220259	33	6764	53.31	8.80386	38.13	0	NA	NA	NA
WW_2ndary_184_Bin_00011	WW_2ndary_184	sample_9	NA	Saccharibacteria_guess	None	NA	NA	NA	NA	NA	NA	421585	111	3797	51.54	6.06779	17.27	0.72	NA	NA	NA
WW_2ndary_184_Bin_00012	WW_2ndary_184	sample_9	NA	NA	None	NA	NA	NA	NA	NA	NA	298788	21	22369	31.54	73.5287	1.44	0	NA	NA	NA
WW_2ndary_184_Bin_00013	WW_2ndary_184	sample_9	NA	NA	None	NA	NA	NA	NA	NA	NA	132603	24	5870	62.2	8.00052	1.44	0	NA	NA	NA
WW_2ndary_184_Bin_00014	WW_2ndary_184	sample_9	NA	NA	None	NA	NA	NA	NA	NA	NA	273685	59	4616	35.5	7.31286	0.72	0	NA	NA	NA
WW_2ndary_184_Bin_00015	WW_2ndary_184	sample_9	NA	NA	None	NA	NA	NA	NA	NA	NA	563064	74	11253	66.12	11.1181	0.72	0	NA	NA	NA
WW_2ndary_184_Bin_00016	WW_2ndary_184	sample_9	NA	NA	None	NA	NA	NA	NA	NA	NA	405001	53	15556	60.51	9.59435	0.72	0	NA	NA	NA
WW_2ndary_184_Bin_00017	WW_2ndary_184	sample_9	NA	NA	None	NA	NA	NA	NA	NA	NA	261411	45	6388	65.21	97.4764	0.72	0.72	NA	NA	NA
WW_2ndary_184_Bin_00018	WW_2ndary_184	sample_9	NA	NA	None	NA	NA	NA	NA	NA	NA	46879	10	5587	66.53	8.40075	0	0	NA	NA	NA
WW_2ndary_184_Bin_00019	WW_2ndary_184	sample_9	NA	NA	None	NA	NA	NA	NA	NA	NA	123100	24	5103	47.28	6.8423	0	0	NA	NA	NA
WW_2ndary_184_MAG_00001	WW_2ndary_184	sample_9	sample_9_scaffold_42	Neisseriaceae	None	p__Proteobacteria (UID3880)	NA	NA	3_1	WW_2ndary_152_MAG_00001	NA	2777777	56	89976	36.7	228.248	99.28	0	97.56	1.83	0
WW_2ndary_184_MAG_00002	WW_2ndary_184	sample_9	NA	NA	None	p__Proteobacteria (UID3880)	Proteobacteria	Proteobacteria_1	4_0	WW_2ndary_184_MAG_00002	4_0	2545329	207	17217	34.92	9.7516	98.56	3.6	96.04	1.17	25
WW_2ndary_184_MAG_00003	WW_2ndary_184	sample_9	sample_9_scaffold_5	TM6	None	k__Bacteria (UID2495)	Dependentiae	Dependentiae_1	38_0	WW_2ndary_184_MAG_00003	38_0	2424405	82	103694	39.57	68.4372	83.45	4.32	81.32	0.4	0
WW_2ndary_184_MAG_00004	WW_2ndary_184	sample_9	sample_9_scaffold_20	Saccharibacteria	None	k__Bacteria (UID1452)	Saccharibacteria	Saccharibacteria_1	34_1	WW_2ndary_184_MAG_00004	34_1	1210836	31	118693	46.26	20.9389	81.29	2.16	75.93	1.85	0
WW_2ndary_184_MAG_00005	WW_2ndary_184	sample_9	sample_9_scaffold_539	Bacteria_CPR_Parcubacteria_OD1	None	k__Bacteria (UID1453)	NA	NA	NA	NA	NA	588530	107	6255	33.95	7.32233	67.63	3.6	44.84	3.85	0
WW_2ndary_184_MAG_00006	WW_2ndary_184	sample_9	sample_9_scaffold_1685	Neisseriaceae	None	c__Betaproteobacteria (UID3888)	Neisseriaceae	Neisseriaceae_2	27_0	WW_2ndary_184_MAG_00006	27_0	2234968	431	5450	58.01	7.91004	66.91	4.32	71.37	1.96	0
WW_2ndary_184_MAG_00007	WW_2ndary_184	sample_9	NA	Bacteria_CPR_Parcubacteria_OD1Nomurabacteria	None	k__Bacteria (UID203)	NA	NA	NA	NA	NA	376366	71	6387	25.72	8.26625	50.36	0.72	53.78	1.72	0
WW_2ndary_184_MAG_00008	WW_2ndary_184	sample_9	sample_9_scaffold_187	Bacteria_CPR_Parcubacteria_OD1Kaiserbacteria	None	k__Bacteria (UID2982)	NA	NA	NA	NA	NA	471564	39	15818	51.23	9.94649	48.92	0	35.39	0.68	0
WW_2ndary_206_Bin_00019	WW_2ndary_206	sample_33	NA	Alphaproteobacteria_unclassified	None	NA	NA	NA	NA	NA	NA	2358757	514	4672	39.86	5.39153	36.69	2.16	NA	NA	NA
WW_2ndary_206_Bin_00020	WW_2ndary_206	sample_33	NA	NA	None	NA	NA	NA	NA	NA	NA	664146	141	4484	35.12	6.20017	22.3	0.72	NA	NA	NA
WW_2ndary_206_Bin_00021	WW_2ndary_206	sample_33	NA	NA	None	NA	NA	NA	NA	NA	NA	985527	177	6089	33.53	6.34394	19.42	0	NA	NA	NA
WW_2ndary_206_Bin_00022	WW_2ndary_206	sample_33	NA	NA	None	NA	NA	NA	NA	NA	NA	659212	146	4356	42.03	5.18584	17.27	0	NA	NA	NA
WW_2ndary_206_Bin_00023	WW_2ndary_206	sample_33	NA	NA	None	NA	NA	NA	NA	NA	NA	1812076	342	5226	63.89	6.17545	17.27	0.72	NA	NA	NA
WW_2ndary_206_Bin_00024	WW_2ndary_206	sample_33	NA	NA	Mycobacterium	NA	NA	NA	NA	NA	NA	354650	72	5047	65.04	7.74117	20.86	6.47	NA	NA	NA
WW_2ndary_206_Bin_00025	WW_2ndary_206	sample_33	NA	NA	None	NA	NA	NA	NA	NA	NA	914566	92	18020	36.24	15.8174	12.95	0	NA	NA	NA
WW_2ndary_206_Bin_00026	WW_2ndary_206	sample_33	NA	Bacteria_CPR_Parcubacteria_OD1Nomurabacteria	None	NA	NA	NA	NA	NA	NA	1512450	381	3848	34.05	5.29001	18.71	6.47	NA	NA	NA
WW_2ndary_206_Bin_00027	WW_2ndary_206	sample_33	NA	NA	None	NA	NA	NA	NA	NA	NA	6954667	1125	7309	31.18	7.32469	11.11	1.85	NA	NA	NA
WW_2ndary_206_Bin_00028	WW_2ndary_206	sample_33	NA	NA	None	NA	NA	NA	NA	NA	NA	1508968	107	30328	35.13	35.5906	9.26	0.62	NA	NA	NA
WW_2ndary_206_Bin_00029	WW_2ndary_206	sample_33	NA	NA	Mycobacterium	NA	NA	NA	NA	NA	NA	65491	15	4479	62.28	9.57838	7.41	0	NA	NA	NA
WW_2ndary_206_Bin_00030	WW_2ndary_206	sample_33	NA	NA	None	NA	NA	NA	NA	NA	NA	1384784	107	23059	59.24	12.737	5.76	1.44	NA	NA	NA
WW_2ndary_206_Bin_00031	WW_2ndary_206	sample_33	NA	NA	None	NA	NA	NA	NA	NA	NA	1742702	361	4819	35.75	6.75343	4.32	0.72	NA	NA	NA
WW_2ndary_206_Bin_00032	WW_2ndary_206	sample_33	NA	NA	None	NA	NA	NA	NA	NA	NA	1088172	110	16731	46.78	145.3	2.88	0	NA	NA	NA
WW_2ndary_206_Bin_00033	WW_2ndary_206	sample_33	NA	NA	None	NA	NA	NA	NA	NA	NA	1149585	182	7496	50.4	7.73189	2.47	0	NA	NA	NA
WW_2ndary_206_Bin_00034	WW_2ndary_206	sample_33	NA	NA	None	NA	NA	NA	NA	NA	NA	662305	48	26495	35.33	25.948	4.32	2.16	NA	NA	NA
WW_2ndary_206_Bin_00035	WW_2ndary_206	sample_33	NA	NA	None	NA	NA	NA	NA	NA	NA	1245070	120	21613	60.24	36.4496	2.16	0	NA	NA	NA
WW_2ndary_206_Bin_00036	WW_2ndary_206	sample_33	NA	NA	None	NA	NA	NA	NA	NA	NA	506764	61	13467	51.31	22.1941	2.16	0	NA	NA	NA
WW_2ndary_206_Bin_00037	WW_2ndary_206	sample_33	NA	NA	None	NA	NA	NA	NA	NA	NA	1144307	275	4040	57.93	6.31883	1.85	0	NA	NA	NA
WW_2ndary_206_Bin_00038	WW_2ndary_206	sample_33	NA	NA	None	NA	NA	NA	NA	NA	NA	1256924	246	5142	61.33	7.18563	2.16	2.16	NA	NA	NA
WW_2ndary_206_Bin_00039	WW_2ndary_206	sample_33	NA	NA	None	NA	NA	NA	NA	NA	NA	1306409	135	13571	31.87	16.0425	1.23	1.23	NA	NA	NA
WW_2ndary_206_Bin_00040	WW_2ndary_206	sample_33	NA	NA	None	NA	NA	NA	NA	NA	NA	265067	44	6143	66.07	23.5791	0	0	NA	NA	NA
WW_2ndary_206_MAG_00001	WW_2ndary_206	sample_33	NA	Neisseriaceae	None	p__Proteobacteria (UID3880)	NA	NA	3_1	WW_2ndary_152_MAG_00001	NA	2896554	87	65311	36.67	168.681	95.68	0	97.33	1.83	0
WW_2ndary_206_MAG_00002	WW_2ndary_206	sample_33	sample_33_scaffold_658	Actinomycetales_Corynebacterineae	Gordonia	o__Actinomycetales (UID1814)	Gordonia	Gordonia_1	9_0	WW_2ndary_206_MAG_00002	9_0	3811166	163	40381	67.97	10.0661	91.37	4.32	89.54	3.58	0
WW_2ndary_206_MAG_00003	WW_2ndary_206	sample_33	sample_33_scaffold_317	Rickettsiales	None	o__Rickettsiales (UID3809)	Rickettsiales	Rickettsiales_1	1_0	WW_2ndary_206_MAG_00003	1_0	1364446	88	21841	30.84	12.6136	82.01	0	87.68	4.66	0
WW_2ndary_206_MAG_00004	WW_2ndary_206	sample_33	sample_33_scaffold_2305	Acidimicrobidae	None	k__Bacteria (UID1453)	Acidimicrobidae	Acidimicrobidae_1	33_0	WW_2ndary_206_MAG_00004	33_0	3597658	317	16003	70.98	10.0024	86.33	5.76	92.4	7.26	18.18
WW_2ndary_206_MAG_00005	WW_2ndary_206	sample_33	sample_33_scaffold_6	Acinetobacter	Acinetobacter	f__Moraxellaceae (UID4680)	Acinetobacter	Acinetobacter_1	2_0	WW_2ndary_206_MAG_00005	2_0	3705376	195	29104	38.68	15.6622	85.61	5.04	98.71	3.42	0
WW_2ndary_206_MAG_00006	WW_2ndary_206	sample_33	sample_33_scaffold_1563	Pseudomonadales	None	c__Gammaproteobacteria (UID4443)	NA	NA	NA	NA	NA	2167645	431	5219	39.66	11.3603	82.73	2.16	68.08	2.44	40
WW_2ndary_206_MAG_00007	WW_2ndary_206	sample_33	sample_33_scaffold_1404	CPR_Gracilibacteria	None	k__Bacteria (UID1453)	NA	NA	NA	NA	NA	1006231	59	25525	40.38	8.81397	80.58	2.88	55.09	0	0
WW_2ndary_206_MAG_00008	WW_2ndary_206	sample_33	sample_33_scaffold_1021	Neisseriaceae	None	p__Proteobacteria (UID3880)	Neisseriaceae	Neisseriaceae_3	5_0	WW_2ndary_206_MAG_00008	5_0	1998367	146	20426	32.58	8.60171	76.26	3.6	70.78	2.44	0
WW_2ndary_206_MAG_00009	WW_2ndary_206	sample_33	sample_33_scaffold_34	Unknown	None	o__Rickettsiales (UID3809)	NA	NA	NA	NA	NA	2376384	103	47633	31.95	16.4195	74.82	5.76	53.06	15.88	0
WW_2ndary_206_MAG_00010	WW_2ndary_206	sample_33	sample_33_scaffold_6754	Xanthomonadales	Unknown	c__Gammaproteobacteria (UID4267)	Xanthomonadales	Xanthomonadales_1	16_0	WW_2ndary_206_MAG_00010	16_0	3208311	431	8859	70.28	8.44104	67.63	2.16	73.29	2.85	5.88
WW_2ndary_206_MAG_00011	WW_2ndary_206	sample_33	sample_33_scaffold_2739	Saccharibacteria_guess	None	k__Bacteria (UID1452)	NA	NA	NA	NA	NA	1673465	184	12851	48.08	11.0309	69.78	6.47	56.04	4.46	0
WW_2ndary_206_MAG_00012	WW_2ndary_206	sample_33	NA	NA	Mycobacterium	o__Actinomycetales (UID1815)	NA	NA	NA	NA	NA	3367180	735	4883	68.18	6.03215	55.4	2.16	57.01	2.06	9.09
WW_2ndary_206_MAG_00013	WW_2ndary_206	sample_33	NA	Bacteria_CPR_Parcubacteria_OD1Nomurabacteria	None	k__Bacteria (UID203)	NA	NA	NA	NA	NA	1240446	187	8232	36.06	7.20323	58.99	7.19	61.68	1.96	11.11
WW_2ndary_206_MAG_00014	WW_2ndary_206	sample_33	sample_33_scaffold_4316	NA	Thauera	f__Rhodocyclaceae (UID3972)	NA	NA	NA	NA	NA	2759066	567	4896	67.07	8.81317	51.8	1.44	44.32	0.07	100
WW_2ndary_206_MAG_00015	WW_2ndary_206	sample_33	sample_33_scaffold_3870	Bacteria_CPR_Parcubacteria_OD1Nomurabacteria	None	k__Bacteria (UID1453)	NA	NA	NA	NA	NA	1152780	287	4017	38.03	5.11646	51.8	3.6	37.84	0.95	0
WW_2ndary_206_MAG_00016	WW_2ndary_206	sample_33	sample_33_scaffold_4977	Actinomycetales	None	o__Actinomycetales (UID1590)	NA	NA	NA	NA	NA	3708795	540	8505	66.39	9.19592	50.36	5.04	65.09	4.41	14.29
WW_2ndary_206_MAG_00017	WW_2ndary_206	sample_33	NA	NA	None	p__Proteobacteria (UID3880)	NA	NA	NA	NA	NA	2033625	364	6131	36.97	8.76736	46.04	1.44	56.11	2.03	25
WW_2ndary_206_MAG_00018	WW_2ndary_206	sample_33	NA	NA	None	k__Archaea (UID2)	Eukaryote	NA	NA	NA	NA	23975291	1541	21530	31.57	10.097	46.91	39.51	33.39	18.99	62.5

## Sheet: Table S5
Table S5. Information on MAGs including normalized coverages by sample, iRep values by sample, count and type of ARGs, presence of putative C1 utilization genes by annotation.
			log10 - normalized coverage per 10 million reads												iRep values												Counts of antibiotic resistance genes (ResFams)
MAG name	NCBI accession	Genome short name	WW_2ndary_152.normcov	WW_2ndary_184.normcov	WW_2ndary_206.normcov	GAC_media1_234.normcov	GAC_media2_234.normcov	GAC_media3_234.normcov	GAC_filt1_206.normcov	GAC_filt2_206.normcov	GAC_filt3_206.normcov	SDS_1_205.normcov	SDS_2_205.normcov	SDS_3_205.normcov	WW_2ndary_152.iRep	WW_2ndary_184.iRep	WW_2ndary_206.iRep	GAC_media1_234.iRep	GAC_media2_234.iRep	GAC_media3_234.iRep	GAC_filt1_206.iRep	GAC_filt2_206.iRep	GAC_filt3_206.iRep	SDS_1_205.iRep	SDS_2_205.iRep	SDS_3_205.iRep	Chlor_Acetyltrans_CAT	Cfr23_rRNA_methyltrans	AAC3	APH3	ClassA	ClassB	SubclassB1	SubclassB2	SubclassB3	BJP	ClassC-AmpC	ClassD	ABC_efflux	macB	msbA	emrB	adeC-adeK-oprM	MexE	MexH	MexW-MexI	MexX	RND_efflux	tet_MFS_efflux
WW_2ndary_206_MAG_00004	RXKG00000000	Acidimicrobidae_1	0.119902	0.0130048	5.79181	0	0	0	0	0	0	0	0	0	NA	NA	1.87	NA	NA	NA	NA	NA	NA	NA	NA	NA	NA	NA	NA	NA	NA	NA	NA	NA	NA	NA	NA	NA	2	NA	NA	NA	NA	NA	NA	NA	NA	NA	NA
WW_2ndary_206_MAG_00005	RXKH00000000	Acinetobacter_1	0	0	11.8865	0	0	0	0	0	0	0	0	0	NA	NA	1.35	NA	NA	NA	NA	NA	NA	NA	NA	NA	1	1	NA	NA	NA	NA	NA	NA	NA	NA	1	NA	2	1	1	1	1	NA	NA	NA	NA	4	NA
GAC_filt2_206_MAG_00006	RXJB00000000	Bradyrhizobiaceae_1	0	0	0	0.227044	3.57873	12.3991	6.34214	17.0423	10.0369	1.60132	0.0228471	2.6928	NA	NA	NA	NA	NA	1.52	1.78	1.41	1.64	NA	NA	NA	NA	NA	NA	NA	1	1	2	NA	NA	1	NA	1	6	1	NA	NA	NA	2	2	2	1	6	1
GAC_media1_234_MAG_00001	RXJC00000000	Bradyrhizobiaceae_2	0	0	0	59.9649	71.4265	89.9346	232.978	150.531	260.943	1.82986	0.935301	3.84696	NA	NA	NA	1.24	1.22	1.25	1.34	1.43	1.31	NA	NA	NA	NA	NA	NA	NA	2	1	1	NA	NA	NA	NA	NA	4	1	NA	NA	NA	3	2	2	NA	4	1
GAC_media2_234_MAG_00003	RXJE00000000	Bradyrhizobiaceae_3	0	0	0	1.22746	13.0849	31.4448	2.85418	19.6112	2.68756	3.45898	9.25314	0.322313	NA	NA	NA	NA	1.26	1.2	NA	1.2	NA	NA	1.45	NA	NA	NA	NA	NA	NA	3	NA	NA	NA	NA	NA	1	6	NA	NA	NA	NA	3	1	1	NA	9	NA
GAC_media2_234_MAG_00004	RXJF00000000	Bradyrhizobiaceae_4	0	0	0	0.491535	50.9465	98.6401	0.9015	12.2333	1.98555	0	0	0	NA	NA	NA	NA	1.2	1.34	NA	1.39	NA	NA	NA	NA	NA	NA	NA	NA	1	1	NA	NA	NA	NA	NA	NA	4	NA	NA	NA	NA	NA	1	1	NA	NA	NA
GAC_media3_234_MAG_00005	RXJJ00000000	Bradyrhizobiaceae_5	0	0	0	0.897667	0.831464	11.377	12.8234	23.5018	22.6655	0	0	0	NA	NA	NA	NA	NA	1.29	1.25	1.18	1.2	NA	NA	NA	NA	NA	NA	NA	NA	1	NA	NA	NA	NA	NA	NA	7	NA	NA	NA	NA	1	1	1	NA	4	NA
SDS_2_205_MAG_00001	RXJQ00000000	Burkholderiales_1	0	0	0	0	0	0	0.00450964	0	0.0300741	399.35	123.921	387.375	NA	NA	NA	NA	NA	NA	NA	NA	NA	1.14	1.11	1.1	NA	NA	NA	NA	NA	NA	1	NA	NA	NA	NA	NA	4	1	NA	NA	NA	1	NA	NA	1	5	1
SDS_3_205_MAG_00004	RXJV00000000	Burkholderiales_2	0	0	0	0	0	0	0.441264	0.0192521	0.12666	39.9134	2.38254	152.902	NA	NA	NA	NA	NA	NA	NA	NA	NA	1.19	NA	1.12	NA	NA	NA	1	NA	1	NA	NA	NA	NA	NA	NA	4	NA	NA	NA	NA	1	NA	NA	1	6	1
SDS_3_205_MAG_00006	RXJW00000000	Burkholderiales_3	0	0	0	0	0	0.00141151	0.0399512	2.24353e-05	0.1408	11.3554	0.15361	35.4927	NA	NA	NA	NA	NA	NA	NA	NA	NA	1.4	NA	1.24	NA	NA	NA	NA	1	1	NA	NA	NA	NA	NA	NA	5	1	NA	NA	NA	1	NA	NA	1	8	1
SDS_1_205_MAG_00003	RXJO00000000	Curvibacter_1	0	0	0	0	0	0	0	0	0	13.475	9.26906	4.8792	NA	NA	NA	NA	NA	NA	NA	NA	NA	1.41	1.8	NA	NA	NA	NA	NA	NA	1	NA	1	1	NA	NA	NA	3	1	NA	NA	NA	3	NA	NA	2	5	NA
WW_2ndary_184_MAG_00003	RXKB00000000	Dependentiae_1	0.302257	60.0468	0.73033	0	0	0	0	0	0	0	0	0	NA	NA	NA	NA	NA	NA	NA	NA	NA	NA	NA	NA	NA	NA	NA	NA	NA	NA	NA	NA	NA	NA	NA	NA	2	NA	NA	NA	NA	NA	NA	NA	NA	NA	NA
WW_2ndary_152_MAG_00003	RXJZ00000000	Flavobacteriaceae_1	29.0003	0.248364	0	0	0	0	0	0	0	0	0	0	1.74	NA	NA	NA	NA	NA	NA	NA	NA	NA	NA	NA	NA	NA	NA	NA	NA	NA	NA	NA	NA	NA	NA	NA	3	NA	NA	NA	NA	NA	1	NA	NA	1	1
WW_2ndary_206_MAG_00002	RXKE00000000	Gordonia_1	0.158176	0.119449	7.09925	0	0	0	0	0	0	0	0	0	NA	NA	1.4	NA	NA	NA	NA	NA	NA	NA	NA	NA	NA	NA	NA	1	1	NA	2	NA	NA	NA	NA	NA	1	NA	NA	NA	NA	NA	NA	NA	NA	NA	NA
GAC_filt1_206_MAG_00003	RXIZ00000000	Hyphomicrobium_1	0	0	0	1.95229	15.8849	45.2028	79.4424	46.9751	24.0863	0	0	0	NA	NA	NA	NA	1.58	1.58	1.15	1.33	1.22	NA	NA	NA	NA	NA	NA	NA	NA	2	NA	1	NA	NA	NA	NA	3	NA	NA	NA	NA	3	NA	NA	NA	5	NA
GAC_media3_234_MAG_00002	RXJH00000000	Hyphomicrobium_2	0	0	0	0.0784904	0.710562	19.4043	10.1458	41.5536	28.1607	0	0	0	NA	NA	NA	NA	NA	1.21	1.3	1.15	1.19	NA	NA	NA	NA	NA	NA	NA	NA	NA	NA	1	NA	NA	NA	NA	4	NA	1	NA	NA	3	NA	NA	NA	6	NA
SDS_2_205_MAG_00002	RXJR00000000	Melainabacteria_1	0	0	0	0.0140448	0	0.287414	3.65318	1.43054	1.61669	11.3621	25.8711	11.1336	NA	NA	NA	NA	NA	NA	NA	NA	NA	1.26	1.2	1.26	NA	NA	NA	NA	1	NA	NA	NA	NA	NA	1	NA	1	NA	1	NA	NA	NA	NA	NA	NA	3	2
GAC_media3_234_MAG_00011	RXJM00000000	Methylobacterium_1	0	0	0	304.256	312.813	28.4374	4.22266	0.831676	1.70351	3.60789	132.983	85.1492	NA	NA	NA	1.24	1.21	1.25	NA	NA	NA	NA	NA	NA	NA	NA	NA	NA	1	NA	NA	NA	NA	NA	NA	NA	5	NA	NA	NA	NA	3	NA	NA	1	5	NA
SDS_1_205_MAG_00002	RXJN00000000	Methylobacterium_2	0	0	0	11.6513	27.288	5.28092	0.0571883	0.0142716	0.0173755	81.0874	71.9631	14.0208	NA	NA	NA	NA	NA	NA	NA	NA	NA	1.28	NA	NA	NA	NA	NA	NA	1	1	NA	NA	NA	NA	NA	NA	5	NA	NA	NA	NA	3	NA	NA	1	7	NA
GAC_media2_234_MAG_00002	RXJD00000000	Mycobacterium_1	0	0	0	4.20033	43.2548	4.37031	0.728629	2.07119	0.018695	0	0.128855	0	NA	NA	NA	NA	1.2	NA	NA	NA	NA	NA	NA	NA	NA	NA	NA	1	2	2	1	NA	NA	NA	NA	NA	1	NA	NA	NA	NA	NA	NA	NA	NA	NA	NA
SDS_3_205_MAG_00001	RXJU00000000	Mycolicibacterium_1	0	0	0	0.0793381	1.04034	0	0.150145	0.117405	0.0565684	70.8154	0.128359	18.3799	NA	NA	NA	NA	NA	NA	NA	NA	NA	NA	NA	1.26	NA	NA	NA	1	2	1	1	NA	NA	NA	NA	NA	2	NA	NA	NA	NA	NA	NA	NA	NA	NA	NA
WW_2ndary_152_MAG_00001	RXJX00000000	Neisseriaceae_1	70.7825	192.186	125.014	0	0	0	0	0	0	0	0	0	1.2	1.23	1.21	NA	NA	NA	NA	NA	NA	NA	NA	NA	NA	NA	NA	NA	NA	NA	NA	NA	NA	NA	NA	NA	2	NA	1	NA	NA	NA	NA	NA	NA	1	NA
WW_2ndary_184_MAG_00006	RXKD00000000	Neisseriaceae_2	2.35419	5.24638	1.12078	0	0	0	0	0	0	0	0	0	NA	NA	NA	NA	NA	NA	NA	NA	NA	NA	NA	NA	NA	NA	NA	NA	NA	1	NA	NA	NA	NA	NA	NA	1	NA	NA	NA	NA	NA	NA	NA	NA	1	1
WW_2ndary_206_MAG_00008	RXKI00000000	Neisseriaceae_3	0	0.0908599	6.50045	0	0	0	0	0	0	0	0	0	NA	NA	1.42	NA	NA	NA	NA	NA	NA	NA	NA	NA	NA	NA	NA	NA	NA	NA	NA	NA	NA	NA	NA	NA	NA	NA	NA	NA	NA	NA	NA	NA	NA	1	1
WW_2ndary_184_MAG_00002	RXKA00000000	Proteobacteria_1	0	7.64506	2.02906	0	0	0	0	0	0	0	0	0	NA	1.64	NA	NA	NA	NA	NA	NA	NA	NA	NA	NA	NA	NA	NA	NA	1	NA	NA	NA	NA	NA	NA	NA	1	NA	1	NA	NA	NA	NA	NA	NA	NA	2
GAC_media3_234_MAG_00007	RXJL00000000	Pseudonocardiaceae_1	0	0	0	0.0403936	1.20581	17.6803	0.00679003	0.0251391	0.0125147	0	0	0	NA	NA	NA	NA	NA	1.26	NA	NA	NA	NA	NA	NA	NA	NA	NA	NA	1	1	3	NA	NA	NA	NA	NA	7	NA	1	NA	NA	NA	NA	NA	NA	NA	NA
GAC_filt1_206_MAG_00002	RXIY00000000	Rhizobiales_1	0	0	0	0.334424	0.0040658	2.47787	42.8961	7.38302	15.9709	0	0	0	NA	NA	NA	NA	NA	NA	1.15	1.34	1.24	NA	NA	NA	NA	NA	NA	NA	NA	NA	NA	NA	NA	NA	NA	NA	3	1	NA	NA	NA	1	NA	NA	NA	3	1
GAC_filt1_206_MAG_00008	RXJA00000000	Rhizobiales_2	0	0	0	0.463075	1.92439	40.5834	22.2069	49.7379	17.5728	0	0	0	NA	NA	NA	NA	NA	NA	1.22	1.19	1.22	NA	NA	NA	NA	NA	NA	NA	NA	NA	NA	NA	NA	NA	NA	NA	6	NA	NA	NA	NA	NA	1	1	NA	4	1
GAC_media3_234_MAG_00006	RXJK00000000	Rhizobiales_3	0	0	0	0	0.0725108	6.96526	0.00134151	2.1631	0.0117468	0	0	0	NA	NA	NA	NA	NA	1.34	NA	NA	NA	NA	NA	NA	NA	NA	NA	NA	NA	NA	NA	NA	1	NA	NA	NA	6	NA	1	NA	NA	2	1	1	NA	4	1
SDS_1_205_MAG_00006	RXJP00000000	Rhodocyclaceae_1	0	0	0	0	0	0	5.64513	0.529664	2.59515	13.1865	4.12267	3.76886	NA	NA	NA	NA	NA	NA	1.38	NA	NA	1.32	NA	NA	NA	NA	NA	NA	NA	NA	1	NA	NA	NA	NA	NA	NA	NA	1	NA	NA	1	NA	NA	1	3	NA
SDS_2_205_MAG_00004	RXJS00000000	Rhodocyclaceae_2	0	0	0	0	0	0	0	0	0	0.294201	6.44995	0.00533132	NA	NA	NA	NA	NA	NA	NA	NA	NA	NA	1.48	NA	NA	NA	NA	NA	NA	NA	2	NA	NA	NA	NA	1	NA	NA	1	NA	NA	1	NA	NA	NA	4	NA
WW_2ndary_152_MAG_00002	RXJY00000000	Rhodocyclaceae_3	11.8173	0.845073	1.33895	0	0	0	0	0	0	0	0	0	1.63	NA	NA	NA	NA	NA	NA	NA	NA	NA	NA	NA	NA	NA	1	NA	NA	2	NA	NA	NA	NA	NA	1	1	1	NA	NA	1	NA	1	NA	NA	3	NA
WW_2ndary_206_MAG_00003	RXKF00000000	Rickettsiales_1	0	0	10.1875	0	0	0	0	0	0	0	0	0	NA	NA	1.43	NA	NA	NA	NA	NA	NA	NA	NA	NA	NA	NA	NA	NA	NA	NA	NA	NA	NA	NA	NA	NA	1	NA	NA	NA	NA	NA	NA	NA	NA	1	NA
WW_2ndary_184_MAG_00004	RXKC00000000	Saccharibacteria_1	13.12	16.7643	0.120468	0	0	0	0	0	0	0	0	0	NA	1.35	NA	NA	NA	NA	NA	NA	NA	NA	NA	NA	NA	NA	NA	NA	NA	NA	NA	NA	NA	NA	NA	NA	2	NA	NA	NA	NA	NA	NA	NA	NA	NA	NA
GAC_media3_234_MAG_00001	RXJG00000000	Sphingobacteriales_1	0	0	0	0.245781	13.1453	90.3508	42.4125	478.932	99.7741	0.241402	0	0	NA	NA	NA	NA	1.48	1.33	1.21	1.14	1.19	NA	NA	NA	NA	NA	NA	NA	2	NA	1	NA	1	NA	NA	1	4	NA	NA	NA	NA	NA	NA	1	NA	1	1
GAC_media3_234_MAG_00004	RXJI00000000	Sphingobacteriales_2	0	0	0	0.0024592	2.80265	13.5338	0.948583	1.68474	0.957159	0.0181837	0.439138	0.467647	NA	NA	NA	NA	NA	1.37	NA	NA	NA	NA	NA	NA	NA	NA	NA	NA	1	NA	1	NA	NA	NA	NA	NA	2	NA	NA	NA	NA	NA	1	NA	NA	2	1
SDS_2_205_MAG_00006	RXJT00000000	Sphingomonadaceae_1	0	0	0	0	0	0	0	0	0	0	23.1356	0	NA	NA	NA	NA	NA	NA	NA	NA	NA	NA	1.23	NA	NA	NA	NA	NA	1	1	NA	NA	1	NA	NA	NA	1	NA	NA	NA	NA	2	NA	NA	NA	2	1
WW_2ndary_206_MAG_00010	RXKJ00000000	Xanthomonadales_1	0.562214	0.359679	5.93494	0	0	0	0	0	0	0	0	0	NA	NA	1.4	NA	NA	NA	NA	NA	NA	NA	NA	NA	NA	NA	NA	NA	NA	NA	1	NA	NA	NA	NA	NA	1	NA	1	NA	NA	1	1	NA	NA	4	NA
[truncated: 9 more columns]

## Sheet: Table S6
Table S6. All ASVs present with at least 1% relative abundance in at least one sample.
ASV	Kingdom	Phylum	Class	Order	Family	Genus	WW_2ndary_Feed_152	WW_2ndary_Feed_184	WW_2ndary_Feed_199	WW_2ndary_Feed_206	WW_2ndary_Feed_213	WW_2ndary_Feed_221	Chloramine_Treated_184	Chloramine_Treated_199	Chloramine_Treated_206	MF_Perm_199	MF_Perm_206	MF_Perm_213	MF_Perm_224	NF-RO_NF_Perm_152	NF-RO_Comb_Perm_213	GAC_1_184	GAC_1_206	GAC_1_213	GAC_1_224	GAC_2_184	GAC_2_206	GAC_2_213	GAC_2_221	GAC_2_224	GAC_3_184	GAC_3_206	GAC_3_213	GAC_3_221	GAC_3_224	SDS_1_185	SDS_1_205	SDS_1_228	SDS_2_205	SDS_2_228	SDS_3_185	SDS_3_212	SDS_3_228	Amplification_PlateP_na	Extraction_PhenolChloroform_na
CATTAATCGGATTTATTGGGCGTAAAGGGCGCGTAGGCGGGAAAGTCAGTCAGATGTGAAAGCCCAGGGCTCAACCCTGGAACAGCATTTGAAACTACTTTTCTAGAGGGTAGGCGGAGAAAACAGAATTCCACGTGTAGCGGTGAAATGCGTAGATATGTGGAGGAATACCGGTGGCGAAGGCAGTTTTCTAGCTTATTCCTGACGCTAATGCG	Bacteria	Chlamydiae	Chlamydiae	Chlamydiales	Parachlamydiaceae	Candidatus_Protochlamydia	0	0	0	0	0.06	0	0	0	0	0	0	0	0	0	0	0.27	0.1	0	0.3	0	0	0.02	0	0.08	0.96	1.02	0	1.5	3.21	0	0	0	0.67	0	0	0	0.42	0	0
CATTAATCGGATTTATTGGGCGTAAAGGGCGCGTAGGCGGGAAAGTCAGTCAGATGTGAAAGCCCAGGGCTCAACCCTGGAACAGCATTTGAAACTACTTTTCTAGAGGGTAGGCGGAGAAAACAGAATTCCACGTGTAGCGGTGAAATGCGTAGATATGTGGAGGAATACCGGTGGCGAAGGCGGTTTTCTAGCTTATTCCTGACGCTAATGCG	Bacteria	Chlamydiae	Chlamydiae	Chlamydiales	Parachlamydiaceae	Candidatus_Protochlamydia	0	0	0	0	0	0	0	0	0	0	0	0	0.28	0	0	0.48	0.33	0.37	0.69	0	0.08	0	0.05	0	0.9	0.86	0	1.4	3.16	0	0	0	0.52	0	0	0	0	0	0
CGTTAATCGGAATTACTGGGCGTAAAGCGCGCGTAGGCGGTTTGTTAAGTCGGATGTGAAATCCCTGGGCTCAACCTAGGCACTGCATCCGATACTGGCTAACTAGAGTGTGGGAGAGGAAGGTAGAATTCCAGGTGTAGCGGTGAAATGCGTAGAGATCTGGAGGAATACCGATGGCGAAGGCAGCCTTCTGGCCTAACACTGACGCTGAGGTG	Bacteria	Proteobacteria	Gammaproteobacteria	Pseudomonadales	Moraxellaceae	NA	2.55	1.02	1.57	1.94	2.32	0	0.01	0.23	0.54	0	0.07	0.15	0	0	0	0	0	0	0.01	0.05	0	0	0	0	0	0	0	0	0	0	0	0	0	0	0	0	0	0	0
CGTTAATCGGAATTACTGGGCGTAAAGCGCGCGTAGGCGGTTTGTTAAGTCGGATGTGAAATCCCTGGGCTCAACCTAGGCACTGCATCCGATACTGGCTGACTAGAGTGTGGGAGAGGAAGGTAGAATTCCAGGTGTAGCGGTGAAATGCGTAGAGATCTGGAGGAATACCGATGGCGAAGGCAGCCTTCTGGCCTAACACTGACGCTGAGGTG	Bacteria	Proteobacteria	Gammaproteobacteria	Pseudomonadales	Moraxellaceae	Fluviicoccus	1.02	0.66	0.59	0.73	0.74	0.39	0	0.14	0.18	0	0	0	0	0	0	0	0	0	0	0	0	0	0	0	0	0	0	0	0	0	0	0	0	0	0	0	0	0	0
CGTTAATCGGAATTACTGGGCGTAAAGCGCGCGTAGGTGGTTCAGCAAGTTGGAGGTGAAATCCCCGGGCTCAACCTGGGAACTGCCTCCAAAACTACTGAGCTAGAGTACGGTAGAGGGTAGTGGAATTTCCTGTGTAGCGGTGAAATGCGTAGATATAGGAAGGAACACCAGTGGCGAAGGCGACTACCTGGACTGATACTGACACTGAGGTG	Bacteria	Proteobacteria	Gammaproteobacteria	Pseudomonadales	Pseudomonadaceae	Pseudomonas	0.12	0.14	0.05	0.07	0	1.01	0.04	0.03	0.11	0.1	0.04	0.01	8.7	0	0	0	0	0	0	0	0	0	0	0	0.06	0	0	0	0	0	0	0	0	0	0	0	0.05	0	0
CGTTAATCGGAATTACTGGGCGTAAAGCGCGTGTAGGCGGTTGGCTAAGTCAGATGTGAAAGCCCCGGGCTCAACCTGGGAATTGCATTTGATACTGGCTGGCTAGAATGTGGTAGAGGGAGGCGGAATTCCCGGTGTAGCGGTGAAATGCGTAGATATCGGGAAGAACACCAATGGCGAAGGCAGCCTCCTGGGCCAACATTGACGCTGAGACG	Bacteria	Proteobacteria	Gammaproteobacteria	Xanthomonadales	Xanthomonadales_Incertae_Sedis	Plasticicumulans	0.47	0.25	0.79	1.13	5.59	5.87	0.07	0.97	3.46	0.07	0.07	0.06	0	0	0	0	0	0	0	0.07	0	0	0	0	0.02	0	0	0.02	0	0	0	0	0	0	0	0	0	0	0
CGTTAATCGGAATTACTGGGCGTAAAGCGTGCGCAGGCGGACTTTTAAGCCAGATGTGAAAGCCCCGAGCTTAACTTGGGAATTGCGTTTGGAACTGGGAGTCTAGAGTCTGTCAGAGGGGGATGGAATTCCACGTGTAGCAGTGAAATGCGTAGAGATGTGGAGGAACACCGATGGCGAAGGCAGTCCCCTGGGATAAGACTGACGCTCATGCA	Bacteria	Proteobacteria	Betaproteobacteria	Betaproteobacteria_Incertae_Sedis	Unknown_Family	Chitinivorax	1.87	3.31	0.29	0.57	0.74	0.74	0.02	0.25	0.8	0	0.03	0.03	0.02	0	0	0	0	0	0	0	0	0	0	0	0	0	0	0	0	0	0	0	0	0	0	0	0	0	0
CGTTAATCGGAATTACTGGGCGTAAAGCGTGCGCAGGCGGATATGTAAGTTAGAAGTGAAATCCCCGGGCTCAACCTGGGAATGGCTTTTAAGACTGCGTATCTAGAGTTTGTCAGAGGGGGGTGGAATTCCAAGTGTAGCAGTGAAATGCGTAGAGATTTGGAGGAACACCAATGGCGAAGGCAACCCCCTGGGATAAAACTGACGCTCATGCA	Bacteria	Proteobacteria	Betaproteobacteria	Neisseriales	Neisseriaceae	NA	24.61	51.99	22.93	33.4	6.66	19.63	3.95	26.08	26.82	0.95	0.35	0.02	0.08	0	0	0.09	0	0	0.47	0.26	0.03	0.02	0	0.11	1.26	0.03	0	0	0.06	0	0.08	0	0	0	0.24	0	0.04	0	2.29
CGTTAATCGGAATTACTGGGCGTAAAGCGTGCGCAGGCGGATATGTAAGTTAGGAGTGAAATCCCCGGGCTCAACCTGGGAATGGCTTTTAAGACTGCGTATCTAGAGTTTGTCAGAGGGGGGTGGAATTCCAAGTGTAGCAGTGAAATGCGTAGAGATTTGGAGGAACACCAATGGCGAAGGCAACCCCCTGGGATAAAACTGACGCTCATGCA	Bacteria	Proteobacteria	Betaproteobacteria	Neisseriales	Neisseriaceae	NA	0	0.6	32.61	1.75	0.76	0.4	0	35.66	1.1	0.32	0.06	0	0	0.02	0	0	0	0	0	0	0	0	0	0	0	0	0	0	0	0	0	0	0	0	0	0	0	0	0
CGTTAATCGGAATTACTGGGCGTAAAGCGTGCGCAGGCGGCTTTGCAAGACAGAGGTGAAATCCACGGGCTCAACCTGGGAACTGCCTTTGTGACTGCAAGGCTAGAGTACGGCAGAGGGGGATGGAATTCCGCGTGTAGCAGTGAAATGCGTAGATATGCGGAGGAACACCGATGGCGAAGGCAATCCCCTGGGCCTGTACTGACGCTCATGCA	Bacteria	Proteobacteria	Betaproteobacteria	Burkholderiales	Comamonadaceae	Aquabacterium	0	0	0	0	0	0	0	0	0	0	0	0	0	0	0	0	0	0	0	0	0	0	0	0	0	0	0	0	0	2.69	7.39	0	0	0	3.24	1.59	0	0	0
CGTTAATCGGAATTACTGGGCGTAAAGCGTGCGCAGGCGGCTTTGCAAGACAGAGGTGAAATCCCAGGGCTCAACCTGGGAACTGCCTTTGTGACTGCAAGGCTAGAGTACGGCAGAGGGGGATGGAATTCCGCGTGTAGCAGTGAAATGCGTAGATATGCGGAGGAACACCGATGGCGAAGGCAATCCCCTGGGCCTGTACTGACGCTCATGCA	Bacteria	Proteobacteria	Betaproteobacteria	Burkholderiales	Comamonadaceae	Aquabacterium	0	0	0	0	0	0	0	0	0	0	0	0	0	0	0	0	0	0	0	0	0	0	0	0	0	0	0	0	0	0	6.92	0	0	0	4.11	2.26	0	0	0
CGTTAATCGGAATTACTGGGCGTAAAGCGTGCGCAGGCGGCTTTGCAAGACAGAGGTGAAATCCCCGGGCTCAACCTGGGAACTGCCTTTGTGACTGCAAGGCTAGAGTACGGCAGAGGGGGATGGAATTCCGCGTGTAGCAGTGAAATGCGTAGATATGCGGAGGAACACCGATGGCGAAGGCAATCCACTGGGCCTGTACTGACGCTCATGCA	Bacteria	Proteobacteria	Betaproteobacteria	Burkholderiales	Comamonadaceae	Aquabacterium	0	0	0	0	0	0	0	0	0	0	0	0	0	0	0	0	0	0	0	0	0	0	0	0	0	0	0	0	0	3.68	8.89	0	0	0	3.78	2.1	0	0	0
CGTTAATCGGAATTACTGGGCGTAAAGCGTGCGCAGGCGGCTTTGCAAGACAGAGGTGAAATCCCCGGGCTCAACCTGGGAACTGCCTTTGTGACTGCAAGGCTAGAGTACGGCAGAGGGGGATGGAATTCCGCGTGTAGCAGTGAAATGCGTAGATATGCGGAGGAACACCGATGGCGAAGGCAATCCCATGGGCCTGTACTGACGCTCATGCA	Bacteria	Proteobacteria	Betaproteobacteria	Burkholderiales	Comamonadaceae	Aquabacterium	0	0	0	0	0	0	0	0	0	0	0	0	0	0	0	0	0	0	0	0	0	0	0	0	0	0	0	0	0	0	7.05	0	0	0	0	0	0	0	0
CGTTAATCGGAATTACTGGGCGTAAAGCGTGCGCAGGCGGCTTTGCAAGACAGAGGTGAAATCCCCGGGCTCAACCTGGGAACTGCCTTTGTGACTGCAAGGCTAGAGTACGGCAGATGGGGATGGAATTCCGCGTGTAGCAGTGAAATGCGTAGATATGCGGAGGAACACCGATGGCGAAGGCAATCCCCTGGGCCTGTACTGACGCTCATGCA	Bacteria	Proteobacteria	Betaproteobacteria	Burkholderiales	Comamonadaceae	Aquabacterium	0	0	0	0	0	0	0	0	0	0	0	0	0	0	0	0	0	0	0	0	0	0	0	0	0	0	0	0	0	3.72	5.27	0	0	0	3.44	2.21	0	0	0
CGTTAATCGGAATTACTGGGCGTAAAGCGTGCGCAGGCGGCTTTGCAAGACAGATGTGAAATCCCCGGGCTCAACCTGGGAACTGCATTTGTGACTGCAAGGCTAGAGTACGGCAGAGGGGGATGGAATTCCGCGTGTAGCAGTGAAATGCGTAGATATGCGGAGGAACACCGATGGCGAAGGCAATCCCCTGGGCCTGTACTGACGCTCATGCA	Bacteria	Proteobacteria	Betaproteobacteria	Burkholderiales	Comamonadaceae	Aquabacterium	0	0	0	0	0	0	0	0	0	0	0	0	0	0	0	0	0	0	0	0	0	0	0	0	0	0	0	0	0	0	3.12	0	0	0	5.19	0	0	0	0
CGTTAATCGGAATTACTGGGCGTAAAGCGTGCGCAGGCGGTGATGTAAGACAGATGTGAAATCCCCGGGCTCAACCTGGGAACTGCATTTGTGACTGCATCGCTGGAGTGCGGCAGAGGGGGATGGAATTCCGCGTGTAGCAGTGAAATGCGTAGATATGCGGAGGAACACCGATGGCGAAGGCAATCCCCTGGGCCTGCACTGACGCTCATGCA	Bacteria	Proteobacteria	Betaproteobacteria	Burkholderiales	Comamonadaceae	Ramlibacter	0	0	0	0	0	0	0	0	0	0	0	0	0	0	0	0	0	0	0	0	0	0	0	0	0	0	0	0	0	3.04	0	0.06	0	0	0	2.72	0	0	0
CGTTAATCGGAATTACTGGGCGTAAAGCGTGCGCAGGCGGTGATGTAAGACAGATGTGAAATCCCCGGGCTCAACCTGGGAACTGCGTTTGTGACTGCATCACTCGAGTACGGCAGAGGGAGGTGGAATTCCGCGTGTAGCAGTGAAATGCGTAGATATGCGGAGGAACACCGATGGCGAAGGCAGCCTCCTGGGCCAGTACTGACGCTCATGCA	Bacteria	Proteobacteria	Betaproteobacteria	Rhodocyclales	Rhodocyclaceae	Zoogloea	0.12	0.17	0.4	1.66	4.71	0.66	0.28	1.04	3.88	0.43	0.27	0.07	0.07	0	0	0	0	0	0.15	0.2	0	0	0	0	0	0	0	0	0	0	0	0	0	0	0	0	0	0	0
CGTTAATCGGAATTACTGGGCGTAAAGCGTGCGCAGGCGGTTATGTAAGACAGAGGTGAAATCCCCGGGCTCAACCTGGGAACTGCCTTTGTGACTGCATAGCTGGAGTGCGGCAGAGGGGGATGGAATTCCGCGTGTAGCAGTGAAATGCGTAGATATGCGGAGGAACACCGATGGCGAAGGCAATCCCCTGGGCCTGCACTGACGCTCATGCA	Bacteria	Proteobacteria	Betaproteobacteria	Burkholderiales	Comamonadaceae	Alicycliphilus	0.69	1.01	0.43	1.1	0.69	0.3	0.24	0.47	1.39	0.17	0.18	0.05	0	0	0	0	0	0	0	0	0	0	0	0	0	0	0	0	0	0	0	0	0	0	0	0	0	0	0
CGTTAATCGGAATTACTGGGCGTAAAGCGTGCGCAGGCGGTTATGTAAGACAGATGTGAAATCCACGGGCTCAACCTGGGAACTGCATTAGTGACTGCATAGCTGGAGTACGGCAGAGGGGGATGGAATTCCGCGTGTAGCAGTGAAATGCGTAGATATGCGGAGGAACACCGATGGCGAAGGCAATCCCCTGGGCCTGTACTGACGCTCATGCA	Bacteria	Proteobacteria	Betaproteobacteria	Burkholderiales	Comamonadaceae	Curvibacter	0	0	0	0	0	0	0	0	0	0	0	0	0	0	0	0	0	0	0	0	0	0	0	0	0	0	0	0	0	0	0	0	0	0	2.32	0	0	0	0
CGTTAATCGGAATTACTGGGCGTAAAGCGTGCGCAGGCGGTTATGTAAGACAGATGTGAAATCCCAGGGCTCAACCTGGGAACTGCATTAGTGACTGCATAGCTGGAGTACGGCAGAGGGGGATGGAATTCCGCGTGTAGCAGTGAAATGCGTAGATATGCGGAGGAACACCGATGGCGAAGGCAATCCCCTGGGCCTGTACTGACGCTCATGCA	Bacteria	Proteobacteria	Betaproteobacteria	Burkholderiales	Comamonadaceae	Curvibacter	0	0	0	0	0	0	0	0	0	0	0	0	0	0	0	0	0	0	0	0	0	0	0	0	0	0	0	0	0	0	0	0	0	0	3.26	0	0	0	0
CGTTAATCGGAATTACTGGGCGTAAAGCGTGCGCAGGCGGTTATGTAAGACAGATGTGAAATCCCCGGGCTCAACCTGGGAACTGCATTAGTGACTGCATAGCTGGAGTACGGCAGAGGTGGATGGAATTCCGCGTGTAGCAGTGAAATGCGTAGATATGCGGAGGAACACCGATGGCGAAGGCAATCCCCTGGGCCTGTACTGACGCTCATGCA	Bacteria	Proteobacteria	Betaproteobacteria	Burkholderiales	Comamonadaceae	Curvibacter	0	0	0	0	0	0	0	0	0	0	0	0	0	0	0	0	0	0	0	0	0	0	0	0	0	0	0	0	0	0	0	0	0	0	3.01	0	0	0	0
CGTTAATCGGAATTACTGGGCGTAAAGCGTGCGCAGGCGGTTATGTAAGACAGATGTGAAATCCCCGGGCTCAACCTGGGAACTGCGTTTGTGACTGCATAACTAGAGTACGGCAGAGGGAGGTGGAATTCCGCGTGTAGCAGTGAAATGCGTAGAGATGCGGAGGAACACCGATGGCGAAGGCAGCCTCCTGGGCCAGTACTGACGCTCATGCA	Bacteria	Proteobacteria	Betaproteobacteria	Rhodocyclales	Rhodocyclaceae	Zoogloea	0	0	0.05	0.36	3.25	0	0	0.17	0.66	0	0	0	0	0	0	0	0	0	0	0.09	0	0	0	0	0	0	0	0	0	0	0	0	0	0	0	0	0	0	0
CGTTAATCGGAATTACTGGGCGTAAAGCGTGCGCAGGCGGTTTCGTAAGCTGGAGGTGAAATCCCCGGGCTTAACCTGGGAATGGCCTTCAGGACTGCGAGGCTAGAGTGCGGCAGAGGGAGGTGGAATTCCACGTGTAGCAGTGAAATGCGTAGAGATGTGGAGGAACACCGATGGCGAAGGCAGCCTCCTGGGCCAGCACTGACGCTCATGCA	Bacteria	Proteobacteria	Betaproteobacteria	Nitrosomonadales	Nitrosomonadaceae	NA	0	0	0	0	0	0	0	0	0	0	0	0	0	0	0	0.16	0.79	1.01	1.23	0	0	0.01	0	0.02	0	0.01	0	0	0.03	0	0	0	0	0	0	0	0	0	0
CGTTAATCGGAATTACTGGGCGTAAAGCGTGCGCAGGCGGTTTGCTAAGACAGGTGTGAAATCCCCGGGCTTAACCTGGGAACTGCGCTTGTGACTGGCAGGCTAGAGTACGGCAGAGGGGGGTGGAATTCCTGGTGTAGCAGTGAAATGCGTAGAGATCAGGAGGAACACCGATGGCGAAGGCAGCCCCCTGGGCCTGTACTGACGCTCATGCA	Bacteria	Proteobacteria	Betaproteobacteria	Rhodocyclales	Rhodocyclaceae	Thauera	5.76	0.75	0.7	0.79	0.49	0.77	0.04	0.55	0.67	0.03	0	0	0	0	0	0	0	0	0	0	0	0	0	0	0	0	0	0	0	0	0	0	0	0	0	0	0	0	0
CGTTAATCGGAATTACTGGGCGTAAAGCGTGCGCAGGCGGTTTTGTAAGACAGAGGTGAAATCCCCGGGCTCAACCTGGGAACTGCCTTTGTGACTGCAAGGCTGGAGTGCGGCAGAGGGGGATGGAATTCCGCGTGTAGCAGTGAAATGCGTAGATATGCGGAGGAACACCGATGGCGAAGGCAATCCCCTGGGCCTGCACTGACGCTCATGCA	Bacteria	Proteobacteria	Betaproteobacteria	Burkholderiales	Comamonadaceae	Ottowia	0	0	0.1	0.18	0	0.44	0.12	0.15	0.26	0.07	0.05	0	0	0	2.39	0.22	0	0	0	0.7	0	0	1.55	0	2.2	0	0.23	0	0	0	0.15	0	0	0	0	0	0	0	0
CGTTAATCGGAATTACTGGGCGTAAAGCGTGCGCAGGCGGTTTTGTAAGACAGATGTGAAATCCCCGGGCTTAACCTGGGAACTGCGTTTGTGACTGCAAGGCTAGAGTACGGCAGAGGGGGGTGGAATTCCTGGTGTAGCAGTGAAATGCGTAGAGATCAGGAGGAACACCGATGGCGAAGGCAGCCCCCTGGGCCTGTACTGACGCTCATGCA	Bacteria	Proteobacteria	Betaproteobacteria	Rhodocyclales	Rhodocyclaceae	Thauera	0.69	0.67	0.34	0.91	4.04	7.03	0.23	1.11	2.88	0.03	0.07	0	0	0	0	0	0	0	0	0.08	0	0	0	0	0.42	0	0	0	0	0	0	0	0	0	0	0	0.05	0	0
CGTTAATCGGAATTACTGGGCGTAAAGCGTGCGCAGGCGGTTTTGTAAGTCTGTCGTGAAAGCCCCGGGCTCAACCTGGGAATTGCGATGGAGACTGCAAGGCTTGAATCTGGCAGAGGGGGGTAGAATTCCACGTGTAGCAGTGAAATGCGTAGAGATGTGGAGGAACACCGATGGCGAAGGCAGCCCCCTGGGTCAAGATTGACGCTCATGCA	Bacteria	Proteobacteria	Betaproteobacteria	Burkholderiales	Oxalobacteraceae	Massilia	0	0	0	0	0	0	0	0	0	0	0	0	2.12	0	0	0	0	0	0	0	0	0	0	0	0	0	0	0	0	0	0	0.07	0	0.06	0	0	0	0	0
CGTTAATCGGAATTACTGGGCGTAAAGCGTGCGTAGGTGGTTGATTAAGTTATCTGTGAAATCCCTGGGCTTAACCTGGGCAGGTCAGATGATACTGGTTGACTCGAGTATGGGAGAGGGTAGTGGAATTTCCGGTGTAGCGGTGAAATGCGTAGAGATCGGAAGGAACACCAGTGGCGAAGGCGGCTACCTGGCCTAATACTGACACTGAGGCA	Bacteria	Proteobacteria	Gammaproteobacteria	Legionellales	Legionellaceae	Legionella	0.08	0.03	0	0	0	0	0	0	0	0	0	0	0	0.32	0	0.56	0.22	0.15	0.45	0	0.16	0.18	0.3	0.81	0.07	0.47	0	0.63	1.08	0	0	0	0.27	0	0	0	0.07	0	0
CGTTAATCGGAATTACTGGGCGTAAAGGGTGCGTAGGTGGTTTGATAAGTTATCTGTGAAATTCCTGGGCTCAACCTGGGCAGGTCAGATAAGACTGTTGGACTGGAGTATGGGAGAGGGTAGTGGAATTTCCGGTGTAGCGGTGAAATGCGTAGAGATCGGAAGGAACACCGGTGGCGAAGGCGGCTACCTGGCCTAATACTGACACTGAGGCA	Bacteria	Proteobacteria	Gammaproteobacteria	Legionellales	Legionellaceae	Legionella	0	0	0	0	0	0	0	0	0	0	0	0	0	0	0	0.11	0.09	0.06	0.07	0	0	0	0	0	0.04	0.04	0	0.09	0.18	0	1.15	0	0.03	0	0.79	0	0	0	0
CGTTAATCGGAATTATTGGGCGTAAAGGGTGAGTAGGTGGTTTGATAAGATAGCTGTGAAAGCCCCAGGCTTAACCTGGGAAAGTCAGCTGTGACTGTGAGACTAGAGTCTAGGAGAGGGTAGTGGAATTTCCGGTGTAGCGGTGAAATGCGTAGAGATCGGAAGGAACACCAGTGGCGAAGGCGTCTACCTGGTCTAAGACTGACACTGAATCA	Bacteria	Proteobacteria	Gammaproteobacteria	NA	NA	NA	0	0	0.02	0.02	2.42	0	0	0.01	0.1	0	0	0	0	0	0	0	0	0	0	0.04	0	0	0	0	0	0	0	0	0	0	0	0	0	0	0	0.04	0	0	0
CGTTACTCGGAATTACTGGGCGTAAAGCGTGCGTAGGTGGTTTGTTAAGTCTGATGTGAAAGCCCTGGGCTCAACCTGGGAATGGCATTGGAAACTGGCGGACTAGAGTGCGGTAGAGGGTAGCGGAATTCCCGGTGTAGCAGTGAAATGCGTAGAGATCGGGAGGAACATCCGTGGCGAAGGCGGCTACCTGGACCAGCACTGACACTGAGGCA	Bacteria	Proteobacteria	Gammaproteobacteria	Xanthomonadales	Xanthomonadaceae	Lysobacter	0	0	0	0.29	0	0	0	0	0	0	0	0	0	0	0	0.33	0.03	0.05	0	1.14	0.11	0.09	0.05	0.06	0	0.03	0	0.11	0.04	0	0	0	0	0	0	0	0	0	0
CGTTATCCGGAATCATTGGGTTTAAAGGGTCCGTAGGCGGTCTTATAAGTCAGTGGTGAAAGCCCATCGCTCAACGATGGAACTGCCATTGATACTGTAAGACTTGAATGCTTAGGAAGTAACTAGAATATGTAGTGTAGCGGTGAAATGCTTAGATATTACATGGAATACCAATTGCGAAGGCAGGTTACTACTAAGTGATTGACGCTGATGGA	Bacteria	Bacteroidetes	Flavobacteriia	Flavobacteriales	Flavobacteriaceae	Flavobacterium	15.38	0.16	0.21	0.05	0.13	1.13	0.01	0.08	0.07	0.15	0.02	0.07	0.06	0.05	0	0	0	0	0	0	0	0	0	0	0	0	0	0	0	0	0	0.01	0	0	0	0	0	0	0
CGTTATCCGGAATGATTGGGCGTAAAGCGTCTGTAGGTGGTTTGACAAGTCTCCTGTCAAAGATCAGGGCTTAACCCTGGGCCGGCAGGAGAAACTATCAGGCTAGAGTTCGGTAGGGGCAGAGGGAATTCCCGGTGGAGCGGTGAAATGCGTAGATATCGGGAGGAACACCAAAGGCGAAAGCACTCTGCTGGGCCGATTTTTTTTGTTTTTTT	Bacteria	Cyanobacteria	Chloroplast	NA	NA	NA	0	0	0	0	0	0	0.03	0	0	0	0	0	0	0.08	0	0.72	0.02	0.03	0.12	2.15	0	0.06	0.16	0.45	0.38	0.05	0	0	0.22	0	0	0	0	0	0	0	0	0	0
CGTTATCCGGAATTACTGGGCGTAAAGCGTCTGCAGGTGGAAAAGTGTGTGAGATGTGAAAGACCGGGGCTTAACCCCGTGTTTGTGTCTCAAACTGCTTTTCTCGAGTGAGCAAGAGGTATGCGGAATTTATGGAGTAGGAGTGCAATCCGTTGACACCATAAAGAACACCAAAAGCGAAGGCAGCATACTGGGGCTCTACTGACACTCAGAGA	Bacteria	Gracilibacteria	NA	NA	NA	NA	0.75	0	1.63	0.25	0.06	0	0	0.7	0.16	0	0	0	0	0	0	0	0	0	0	0	0	0	0	0	0	0	0	0	0	0	0	0	0	0	0	0	0	0	0
CGTTATCCGGAATTACTGGGCGTAAAGCGTGCGCAGACGGTTTGGTAGGTCTGGTGCGAAATCCGGTGGCTCAACCACCTGGACTGTACCAGAAACCCCCTGACTCGAGGTCGGTAGAGGCAAGTGGAATTGCTGGTGTAGGGGTGACATCCGTAGATATCAGCAGGAACACCAATGGCGAAGGCAGCTTGCTGGGCCGTACCTGACGTTCAGGC	Bacteria	NA	NA	NA	NA	NA	1.07	1.12	0.04	0.06	0	0	0	0.04	0.03	0	0	0	0	0	0	0	0	0	0	0	0	0	0	0	0	0	0	0	0	0	0	0	0	0	0	0	0	0	0
CGTTATCCGGAATTACTGGGCGTAAAGGGTGCGTAGGTGGTTTCTTAAGTCAGAGGTGAAAGGCTACGGCTCAACCGTAGTAAGCCTTTGAAACTGGGAAACTTGAGTGCAGGAGAGGAGAGTGGAATTCCTAGTGTAGCGGTGAAATGCGTAGATATTAGGAGGAACACCAGTTGCGAAGGCGGCTCTCTGGACTGTAACTGACACTGAGGCAC	Bacteria	Firmicutes	Clostridia	Clostridiales	Peptostreptococcaceae	Romboutsia	0.73	0.45	1.42	0.85	3.59	5.47	0.17	0.66	2.31	0.99	0.18	0.05	0	0	0	0	0.02	0	0.03	0.15	0	0	0.02	0.04	0.43	0	0.12	0	0.02	0.12	0.13	0	0.02	0	0	0	0	0	0
CGTTATCCGGAATTATTGGGCGTAAAGCGCGCGCAGGTGGTTTCTTAAGTCTGATGTGAAAGCCCACGGCTCAACCGTGGAGGGTCATTGGAAACTGGGAGACTTGAGTGCAGAAGAGGAAAGTGGAATTCCATGTGTAGCGGTGAAATGCGTAGAGATATGGAGGAACACCAGTGGCGAAGGCGACTTTCTGGTCTGTAACTGACACTGAGGCG	Bacteria	Firmicutes	Bacilli	Bacillales	Planococcaceae	Lysinibacillus	0.05	0.11	0.02	0	0.07	1.07	0.04	0	0.03	0.04	0.01	0	0	0	0	0	0	0	0	0.04	0	0	0	0	0.09	0	0	0	0	0	0.06	0	0.02	0	0	0	0.13	0	0
CGTTATCCGGATTCACTGGGTTTAAAGGGAGCGTAGGCTGGCAGGTAAGTCAGTGGTGAAATCTCCGGGCTTAACCCGGAAACTGCCATTGATACTATCTGTCTTGAATATCCTGGAGGTAAGCGGAATATGTCATGTAGCGGTGAAATGCTTAGATATGACATAGAACACCCATTGCGAAGGCAGCTTACTACGGGATGATTGACGCTGAGGCT	Bacteria	Bacteroidetes	Sphingobacteriia	Sphingobacteriales	Chitinophagaceae	Ferruginibacter	0	0	0	0	0	0	0	0	0	0	0	0	0	0	0	0	0	0	0	0	0.5	0	0	1.09	0	0	0	0	0	0	0	0	0	0	0	0	0	0	0
CGTTATCCGGATTTATTGGGTTTAAAGGGTCCGTAGGCGGATCTGTAAGTCAGTGGTGAAATCTCATAGCTTAACTATGAAACTGCCATTGATACTGCAGGTCTTGAGTAAAGTAGAAGTGGCTGGAATAAGTAGTGTAGCGGTGAAATGCATAGATATTACTTAGAACACCAATTGCGAAGGCAGGTCACTATGTTTTAACTGACGCTGATGGA	Bacteria	Bacteroidetes	Flavobacteriia	Flavobacteriales	Flavobacteriaceae	Chryseobacterium	0	0	0	0	0	0	0	0	0	0	0	0	0	0	0	0	0.02	0	0	0	0	0	0.02	0	0	0	0	3.05	0	0	0	0	0	0	0	0	0	0	0
CGTTATTCGGAATTACTGGGCGTAAAGCGCACGTAGGCGGCTTTGTAAGTTAGAGGTGAAAGCCTGGAGCTCAACTCCAGAACTGCCTTTAAGACTGCATCGCTTGAATCCAGGAGAGGTGAGTGGAATTCCGAGTGTAGAGGTGAAATTCGTAGATATTCGGAAGAACACCAGTGGCGAAGGCGGCTCACTGGACTGGTATTGACGCTGAGGTG	Bacteria	Proteobacteria	Alphaproteobacteria	Sphingomonadales	Sphingomonadaceae	Sphingomonas	0	0	0	0	0	0	0	0	0	0	0	0	0	0	0	0	0	0	0	0	0	0	0	0	0	0	0	0	0.05	0	0	0	0	2.69	0.16	0	0	0	0
CGTTATTCGGAATTACTGGGCGTAAAGGGCGCGTAGGCGGATTAGTAAGTTGGGAGTGAAATCCCGGGGCTCAACCTCGGAATTGCTTTCAAAACTCCTAGTCTAGAGTGAAGTAGGGGGTGATGGAATTCCTAGTGTAGAGGTGAAATTCTTAGATATTAGGAGGAACACCGGTGGCGAAGGCGGTCACCTGGACTTCAACTGACGCTGAGGCG	Bacteria	Proteobacteria	Alphaproteobacteria	Rickettsiales	Rickettsiaceae	NA	0	0	0.13	0.19	0.06	0	0	0.26	1.12	0	0	0	0	0	0	0	0	0	0	0	0	0	0	0	0	0	0	0	0	0	0	0	0	0	0	0	0	0	0
CGTTATTCGGAATTATTGGGCGTAAAGAGTGCGTAGGCGGTATGATAAGTCTGTTGTTAAATCTCCTGGCTCAACCAGGAAAATGCAATGGAAACTATTGTTCTAGAGGGTGAGAGAGAGAAGTGGAATTCCAGGAGTTAGCGGTCAAATGCGTAGATCTCTGGAGGAACACCGATGGCGAAGGCAGCTTCTTGGCTCATTTCTGACGCTGAGGC	Bacteria	TM6_(Dependentiae)	NA	NA	NA	NA	0	6.12	0.07	0.01	0	0.16	0.13	0.06	0.04	0	0	0	0	0	0	0	0	0	0	0	0	0	0	0	0	0	0	0	0	0	0	0	0	0	0	0	0	0	0
CGTTATTCGGAATTATTGGGCGTAAAGGGTGTGCAGACGGTTTGTTAAGTCACTTGTTAAATTCTCCGGCTTAACCGGAGGCCAGCATGTGAAACTAGCAGACTAGAGGGTGAGAGAGAGAAGTGGAATTCTCGGAGTAGCGGTAAAATGCGTAGATCTCGAGAGGAACACCAATGGCGAAGGCAGCTTCTTGGCTCACTCCTGACGTTCATACA	Bacteria	TM6_(Dependentiae)	NA	NA	NA	NA	0	0	0	0.02	0	0	0	0	0	0	0	0	0.05	0.08	0	0	0.03	0.04	0.21	0.07	0.24	0.69	0.77	2.24	0	0.11	0	0.31	0.26	0	0	0	0	0	0	0	0	0	0
CGTTGCTAGGAATCACTGGGCGTAAAGGGCGCGTAGGCGGCGTTTTAAGTCGGGGGTGAAAGCCTGTGGCTCAACCACAGAATGGCCTTCGATACTGGGACGCTTGAGTATGGTAGAGGTTGGTGGAACTGCGAGTGTAGAGGTGAAATTCGTAGATATTCGCAAGAACACCGGTGGCGAAGGCGGCCAACTGGACCATTACTGACGCTGAGGCG	Bacteria	Proteobacteria	Alphaproteobacteria	Rhizobiales	Methylobacteriaceae	Methylobacterium	0	0	0	0	0	0	0	0	0	0	0	0	0	0	0	0	0	0	0	0	0	0	0	0	0	0	1.9	0	0	0	6.88	0	0	0	0	3.08	0	0	0
CGTTGCTCGGAATCACTGGGCGTAAAGCGCACGTAGGCGGGTCGTTAAGTCAGAGGTGAAAGCCTGGAGCTCAACTCCAGAACTGCCTTTGATACTGGCGACCTCGAGTTCGAGAGAGGTTGGTGGAACTCCGAGTGTAGAGGTGAAATTCGTAGATATTCGGAAGAACACCAGTGGCGAAGGCGGCCAACTGGCTCGATACTGACGCTGAGGTG	Bacteria	Proteobacteria	Alphaproteobacteria	Rhizobiales	Xanthobacteraceae	NA	0	0.01	0	0	0	0	0	0	0	0	0	0	0	5.01	0	0.34	0.04	0.07	0	0.17	0.02	0	0.03	0	0	0.05	0	0.06	0.11	0	0	0	0.05	0	0	0	21.6	0	0
CGTTGCTCGGAATCACTGGGCGTAAAGGGCGCGTAGGCGGCGTTTTAAGTCGGGGGTGAAAGCCTGTGGCTAAACCACAGAATGGCCTTCGATACTGGGACGCTTGAGTATGGTAGAGGTTGGTGGAACTGCGAGTGTAGAGGTGAAATTCGTAGATATTCGCAAGAACACCGGTGGCGAAGGCGGCCAACTGGACCATTACTGACGCTGAGGCG	Bacteria	Proteobacteria	Alphaproteobacteria	Rhizobiales	Methylobacteriaceae	Methylobacterium	0	0	0	0	0	0	0	0	0	0	0	0	0	0	0	0	0	0	0	0	0	0	0	0	0	0	0	0	0	0	3.87	0	0	0	0	0	0	0	0
CGTTGCTCGGAATCACTGGGCGTAAAGGGCGCGTAGGCGGCGTTTTAAGTCGGGGGTGAAAGCCTGTGGCTCAACCACAGAATGGCATTCGATACTGGGACGCTTGAGTATGGTAGAGGTTGGTGGAACTGCGAGTGTAGAGGTGAAATTCGTAGATATTCGCAAGAACACCGGTGGCGAAGGCGGCCAACTGGACCATTACTGACGCTGAGGCG	Bacteria	Proteobacteria	Alphaproteobacteria	Rhizobiales	Methylobacteriaceae	Methylobacterium	0	0	0	0	0	0	0	0	0	0	0	0	0	0	0	0	0	0	0	0	0	0	0	0	0	0	0	0	0	0	4.55	0	0	0	0	0	0	0	0
CGTTGCTCGGAATCACTGGGCGTAAAGGGCGCGTAGGCGGCGTTTTAAGTCGGGGGTGAAAGCCTGTGGCTCAACCACAGAATGGCCTTCGATACTGGGACGCTTGAGTATGGTAGAGGTTGGTGGAACTGCGAGTGTAGAGGTGAAATTCGTAGATATTCGCAAGAACACCGGTGGCGAAGGCGGCCAACTGGACCATCACTGACGCTGAGGCG	Bacteria	Proteobacteria	Alphaproteobacteria	Rhizobiales	Methylobacteriaceae	Methylobacterium	0	0	0	0	0	0	0	0	0	0	0	0	0	0	92.19	2.45	0.28	0	2.89	0	0	0	0	0	4.74	0.22	93.45	0	0.34	51.49	9.2	71.53	0	48.13	6.33	29.82	0.62	0	0
CGTTGCTCGGAATCACTGGGCGTAAAGGGCGCGTAGGCGGCGTTTTAAGTCGGGGGTGAAAGCCTGTGGCTCAACCACAGAATGGCCTTCGATACTGGGACGCTTGAGTCTGGTAGAGGTTGGTGGAACTGCGAGTGTAGAGGTGAAATTCGTAGATATTCGCAAGAACACCGGTGGCGAAGGCGGCCAACTGGACCGGCACTGACGCTGAGGCG	Bacteria	Proteobacteria	Alphaproteobacteria	Rhizobiales	Methylobacteriaceae	Methylobacterium	0	0	0	0	0	0	0	0	0	0	0	0	0	0	2.43	0	0	0	0.18	0	0	0	0.05	0	0	0	0	0	0	0	0	15.89	0	0	0	0	0	0	0
CGTTGCTCGGAATCACTGGGCGTAAAGGGCGCGTAGGCGGCGTTTTAAGTCGGGGGTGAAAGCCTGTGGCTCAACCACAGAATGGCCTTCGATACTTGGACGCTTGAGTATGGTAGAGGTTGGTGGAACTGCGAGTGTAGAGGTGAAATTCGTAGATATTCGCAAGAACACCGGTGGCGAAGGCGGCCAACTGGACCATTACTGACGCTGAGGCG	Bacteria	Proteobacteria	Alphaproteobacteria	Rhizobiales	Methylobacteriaceae	Methylobacterium	0	0	0	0	0	0	0	0	0	0	0	0	0	0	0	0	0	0.81	0	0	0	0	0.92	0	0	0	0	0	0	5.1	0	0	0	0	4.05	0	0	0	0
CGTTGCTCGGAATCACTGGGCGTAAAGGGTGCGTAGGCGGGTCTTTAAGTCAGAGGTGAAAGCCTGGAGCTCAACTCCAGAACTGCCTTTGATACTGAGGATCTCGAGTTCGGGAGAGGTGAGTGGAACTGCGAGTGTAGAGGTGAAATTCGTAGATATTCGCAAGAACACCAGTGGCGAAGGCGGCTCACTGGCCCGATACTGACGCTGAGGCA	Bacteria	Proteobacteria	Alphaproteobacteria	Rhizobiales	Bradyrhizobiaceae	Afipia	0	0	0	5.71	0	0	0.06	0	0	0	0	0	0	2.89	0.09	22.65	2.76	6.87	1.54	42.66	6.86	30.44	12.73	7.63	3.72	2.31	0	6.58	2.37	0	0	0	4.94	0	0	0	2.04	0	0
CGTTGCTCGGAATCACTGGGCGTAAAGGGTGCGTAGGCGGGTCTTTAAGTCAGGGGTGAAATCCTGGAGCTCAACTCCAGAACTGCCTTTGATACTGAAGATCTTGAGTTCGGGAGAGGTGAGTGGAACTGCGAGTGTAGAGGTGAAATTCGTAGATATTCGCAAGAACACCAGTGGCGAAGGCGGCTCACTGGCCCGATACTGACGCTGAGGCA	Bacteria	Proteobacteria	Alphaproteobacteria	Rhizobiales	Bradyrhizobiaceae	Bradyrhizobium	0	0.05	0	8.11	0	0.04	0.19	0	0	0.03	0.05	0.09	1.82	22.2	1.45	44.05	43.22	42.56	20.73	29.41	58.8	34.92	28.54	23.92	50.67	57.67	2.99	28.85	31.35	22.19	18.9	1.92	61.49	26.06	26.27	23.29	51.57	86.28	88.29
CGTTGCTCGGAATCACTGGGCGTAAAGGGTGCGTAGGCGGGTCTTTAAGTCAGGGGTGAAATCCTGGAGCTCAACTCCAGAACTGCCTTTGATACTGAGGATCTTGAGTCCGGAAGAGGTGAGTGGAACTGCGAGTGTAGAGGTGAAATTCGTAGATATTCGCAAGAACACCAGTGGCGAAGGCGGCTCACTGGTCCGGTACTGACGCTGAGGCA	Bacteria	Proteobacteria	Alphaproteobacteria	Rhizobiales	Bradyrhizobiaceae	Bradyrhizobium	0	0	0	0	0	0	0	0	0	0	0	0	0	0.3	0.06	0.49	0.03	0.13	0.06	1.02	0.38	0.47	0.9	0.75	0	0.08	0	0.25	0.07	0	0	0	0.1	0	0	0	0	0	0
CGTTGCTCGGAATCACTTGGCGTAAAGGGCGCGTAGGCGGCGTTTTAAGTCGGGGGTGAAAGCCTGTGGCTCAACCACAGAATGGCCTTCGATACTGGGACGCTTGAGTATGGTAGAGGTTGGTGGAACTGCGAGTGTAGAGGTGAAATTCGTAGATATTCGCAAGAACACCGGTGGCGAAGGCGGCCAACTGGACCATTACTGACGCTGAGGCG	Bacteria	Proteobacteria	Alphaproteobacteria	Rhizobiales	Methylobacteriaceae	Methylobacterium	0	0	0	0	0	0	0	0	0	0	0	0	0	0	0	0	0	1.04	0.83	0	0	0	0.92	0	0	0	0	0	0	7.2	9.16	0	0	0	5.8	7.69	0	0	0
CGTTGCTCGGAATCATTGGGCGTAAAGCGCACGTAGGCGGCGAAGCAAGTTGGGTGTGAAAGCCCTGGGCTCAACCCAGGAAGTGCATTCAAAACTGCTTCGCTTGAATCTCGGAGGGGGTCAGAGAATTCCCGGTGTAGAGGTGAAATTCGTAGATATCGGGAGGAATACCAGTGGCGAAGGCGCTGACCTGGACGAAGATTGACGCTGAGGTG	Bacteria	Proteobacteria	Deltaproteobacteria	Myxococcales	Nannocystaceae	Nannocystis	0	0.08	0.65	2.18	2.15	0.08	0.02	0.43	1.15	0	0.06	0.01	0	0	0	0	0	0	0	0	0	0	0	0	0	0	0	0	0	0	0	0	0	0	0	0.07	0	0	0
CGTTGCTCGGAATCATTGGGCGTAAAGCGCGCGTAGGCGGCTGAACAAGTTGGATGTGAAAGCCCTGGGCTCAACCTAGGATGTGCATTCAAAACTGTTCGGCTTGAATCTCGGAGGGGGTCAGAGAATTCTCGGTGTAGAGGTGAAATTCGTAGATATCGGGAGGAACACCAGTGGCGAAGGCGCTGACCTGGACGATGATTGACGCTGAGGCG	Bacteria	Proteobacteria	Deltaproteobacteria	Myxococcales	Nannocystaceae	NA	0.05	0.02	0.05	0	0.44	1.14	0	0.02	0.16	0	0	0.01	0	0	0	0	0	0	0	0	0	0	0	0	0	0	0	0	0	0	0	0	0	0	0	0	0	0	0
CGTTGCTCTGAATCACTGGGCGTAAAGGGCGCGTAGGCGGCGTTTTAAGTCGGGGGTGAAAGCCTGTGGCTCAACCACAGAATGGCCTTCGATACTGGGACGCTTGAGTATGGTAGAGGTTGGTGGAACTGCGAGTGTAGAGGTGAAATTCGTAGATATTCGCAAGAACACCGGTGGCGAAGGCGGCCAACTGGACCATTACTGACGCTGAGGCG	Bacteria	Proteobacteria	Alphaproteobacteria	Rhizobiales	Methylobacteriaceae	Methylobacterium	0	0	0	0	0	0	0	0	0	0	0	0	0	0	0	0	0	0	0	0	0	0	0	0	0	0	0	0	0	0	0	0	0	0	0	4.66	0	0	0
CGTTGTCCGGAATTACTGGGCGTAAAGAGCTCGTAGGCGGTTTGTCGCGTCGTCTGTGAAATTCTGCAGCTTAACTGTAGGCGTGCAGGCGATACGGGCAGACTTGAGTACTACAGGGGAGACTGGAATTCCTGGTGTAGCGGTGAAATGCGCAGATATCAGGAGGAACACCGGTGGCGAAGGCGGGTCTCTGGGTAGTTACTGACGCTGAGGAG	Bacteria	Actinobacteria	Actinobacteria	Corynebacteriales	Nocardiaceae	Gordonia	0.13	0.09	0.66	2.02	4.85	1.1	0.17	0.76	2.44	0.16	0.1	0	0.26	0	0	0.12	0	0	0.1	0.06	0	0	0	0	0	0	0	0	0	0	0	0	0	0	0.18	0	0	0	0
CGTTGTCCGGAATTACTGGGCGTAAAGAGCTCGTAGGTGGTTTGTCACGTTGTCCGTGAAAACTCACAGCTTAACTGTGGGCGTGCGGGCGATACGGGCAGACTGGAGTACTGTAGGGGAGACTGGAATTCCTGGTGTAGCGGTGGAATGCGCAGATATCAGGAGGAACACCGGTGGCGAAGGCGGGTCTCTGGGCAGTAACTGACGCTGAGGAG	Bacteria	Actinobacteria	Actinobacteria	Corynebacteriales	Mycobacteriaceae	Mycobacterium	0.18	0	0.03	0	0.36	0.09	84.3	0	0.03	87.63	94.01	88.66	67.62	0.06	0.03	0	0.03	0.13	0.05	0	0	0	0	0	0.13	0.03	0	0.09	0	0.31	0	0.07	0	0	0	0	0	0	0
CGTTGTCCGGAATTACTGGGCGTAAAGAGCTCGTAGGTGGTTTGTCACGTTGTCCGTGAAAACTCACAGCTTAACTGTGGGCGTGCTGGCGATACGGGCAGACTGGAGTACTGTAGGGGAGACTGGAATTCCTGGTGTAGCGGTGGAATGCGCAGATATCAGGAGGAACACCGGTGGCGAAGGCGGGTCTCTGGGCAGTAACTGACGCTGAGGAG	Bacteria	Actinobacteria	Actinobacteria	Corynebacteriales	Mycobacteriaceae	Mycobacterium	0	0	0	0	0	0	0.41	0	0	0.43	0	1.07	0	0	0	0	0	0	0	0	0	0	0	0	0	0	0	0	0	0	0	0	0	0	0	0	0	0	0
CGTTGTCCGGAATTACTGGGCGTAAAGAGCTCGTAGGTGGTTTGTCGCGTTGTTCGTGAAAACTCACAGCTCAACTGTGGGCGTGCGGGCGATACGGGCAGACTGGAGTACTGCAGGGGAGACTGGAATTCCTGGTGTAGCGGTGGAATGCGCAGATATCAGGAGGAACACCGGTGGCGAAGGCGGGTCTCTGGGCAGTAACTGACGCTGAGGAG	Bacteria	Actinobacteria	Actinobacteria	Corynebacteriales	Mycobacteriaceae	Mycobacterium	0.33	0.27	0.52	1.21	1.99	1.77	0.09	0.38	1.84	0.08	0	0	0.24	0	0	0	0	0	0	0	0	0	0	0	0	0	0	0	0	0	0	0	0	0	0	0	0	0	0
CGTTGTCCGGAATTACTGGGCGTAAAGAGCTCGTAGGTGGTTTGTCGCGTTGTTCGTGAAAACTCACAGCTTAACTGTGGGCGTGCGGGCGATACGGGCAGACTAGAGTACTGCAGGGGAGACTGGAATTCCTGGTGTAGCGGTGGAATGCGCAGATATCAGGAGGAACACCGGTGGCGAAGGCGGGTCTCTTGGCAGTAACTGACGCTGAGGAG	Bacteria	Actinobacteria	Actinobacteria	Corynebacteriales	Mycobacteriaceae	Mycobacterium	0	0	0	0	0	0	0	0	0	0	0	0	0	0	0	0	0	0	0	0	0	0	0	0	0	0	0	0	0	0	0	0	0	0	4.03	0	0	0	0
CGTTGTCCGGAATTACTGGGCGTAAAGAGCTCGTAGGTGGTTTGTCGCGTTGTTCGTGAAAACTCACAGCTTAACTGTGGGCGTGCGGGCGATACGGGCAGACTAGAGTACTGCAGTGGAGACTGGAATTCCTGGTGTAGCGGTGGAATGCGCAGATATCAGGAGGAACACCGGTGGCGAAGGCGGGTCTCTGGGCAGTAACTGACGCTGAGGAG	Bacteria	Actinobacteria	Actinobacteria	Corynebacteriales	Mycobacteriaceae	Mycobacterium	0	0	0	0	0	0	0	0	0	0	0	0	0	0	0	0	0	0	0	0	0	0	0	0	1.09	0	0	0	0	0	0	0	0	0	0	0	0	0	0
CGTTGTCCGGAATTACTGGGCGTAAAGAGCTCGTAGGTGGTTTGTCGCGTTGTTCGTGAAAACTCACAGCTTAACTGTGGGCGTGCGGGCGATACGGGCAGACTAGAGTACTGCATGGGAGACTGGAATTCCTGGTGTAGCGGTGGAATGCGCAGATATCAGGAGGAACACCGGTGGCGAAGGCGGGTCTCTGGGCAGTAACTGACGCTGAGGAG	Bacteria	Actinobacteria	Actinobacteria	Corynebacteriales	Mycobacteriaceae	Mycobacterium	0	0	0	0	0	0	0	0	0	0	0	0	0	0	0	0	0	0	0.54	0	0	0	0	0	1.21	0	0	0	0	0	0	0	0	0	4.42	0	0	0	0
CGTTGTCCGGAATTACTGGGCGTAAAGAGCTCGTAGGTGGTTTGTCGCGTTGTTCGTGAAAACTCACAGCTTAACTGTGGGCGTGCGGGCGATACTGGCAGACTAGAGTACTGCAGGGGAGACTGGAATTCCTGGTGTAGCGGTGGAATGCGCAGATATCAGGAGGAACACCGGTGGCGAAGGCGGGTCTCTGGGCAGTAACTGACGCTGAGGAG	Bacteria	Actinobacteria	Actinobacteria	Corynebacteriales	Mycobacteriaceae	Mycobacterium	0	0	0	0	0	0	0	0	0	0	0	0	0	0	0	0	0	0	0	0	0	0	0	0	0	0	0	0	0	0	3.05	0	0	0	4.9	0	0	0	0
CGTTGTCCGGAATTACTGGGCGTAAAGAGCTCGTAGGTGGTTTGTCGCGTTGTTCGTGAAAACTCACAGCTTAACTGTGGGCGTGCTGGCGATACGGGCAGACTAGAGTACTGCAGGGGAGACTGGAATTCCTGGTGTAGCGGTGGAATGCGCAGATATCAGGAGGAACACCGGTGGCGAAGGCGGGTCTCTGGGCAGTAACTGACGCTGAGGAG	Bacteria	Actinobacteria	Actinobacteria	Corynebacteriales	Mycobacteriaceae	Mycobacterium	0	0	0	0	0	0	0	0	0	0	0	0	0	0	0	0	0	0	0	0	0	0	0	0	0	0	0	0	0	0	0	0	0	0	3.38	0	0	0	0
CGTTGTCCGGAATTACTGGGCGTAAAGAGCTCGTAGGTGGTTTGTCGCGTTGTTCGTGAAAACTCACAGCTTAACTGTTGGCGTGCGGGCGATACGGGCAGACTAGAGTACTGCAGGGGAGACTGGAATTCCTGGTGTAGCGGTGGAATGCGCAGATATCAGGAGGAACACCGGTGGCGAAGGCGGGTCTCTGGGCAGTAACTGACGCTGAGGAG	Bacteria	Actinobacteria	Actinobacteria	Corynebacteriales	Mycobacteriaceae	Mycobacterium	0	0	0	0	0	0	0	0	0	0	0	0	0	0	0	0	0	0	0	0	0	0	0	0	0	0	0	0	0	0	0	0	0	0	5.01	0	0	0	0
CGTTGTCCGGAATTACTTGGCGTAAAGAGCTCGTAGGTGGTTTGTCGCGTTGTTCGTGAAAACTCACAGCTTAACTGTGGGCGTGCGGGCGATACGGGCAGACTAGAGTACTGCAGGGGAGACTGGAATTCCTGGTGTAGCGGTGGAATGCGCAGATATCAGGAGGAACACCGGTGGCGAAGGCGGGTCTCTGGGCAGTAACTGACGCTGAGGAG	Bacteria	Actinobacteria	Actinobacteria	Corynebacteriales	Mycobacteriaceae	Mycobacterium	0	0	0	0	0	0	0	0	0	0	0	0	0	0	0	0	0	0	0	0	0	0	0	0	0	0	0	0	0	0	2.69	0	0	0	3.85	0	0	0	0
CGTTGTCCGGAATTATTGGGCGTAAAGAGCTCGTAGGCGGTCTGTCGCGTCGGTCGTGAAAACCTGCAGCTTAACTGTGGGCTTGCGGTCGATACGGGCATGACTGGAGTTCGGCAGGGGAGACTGGAATTCCTGGTGTAGCGGTGAAATGCGCAGATATCAGGAGGAACACCGGTGGCGAAGGCGGGTCTCTGGGCCGATACTGACGCTGAGGA	Bacteria	Actinobacteria	Actinobacteria	Pseudonocardiales	Pseudonocardiaceae	Pseudonocardia	0	0	0	0.31	0	0	0.01	0	0	0	0	0.06	0.05	60.98	0	0.27	0.44	0.27	0.22	0.07	0.28	0.61	0.15	0.28	0.02	0.4	0	0.27	0.12	0	0	0	0.08	0	0	0	0.17	0	0
CGTTGTCCGGAATTATTGGGCGTAAAGCGCGCGCAGGCGGCCTCTTAAGTCTGATGTGAAAGCCCCCGGCTCAACCGGGGAGGGCCATTGGAAACTGGGAGGCTTGAGTATAGGAGAGAAGAGTGGAATTCCACGTGTAGCGGTGAAATGCGTAGAGATGTGGAGGAACACCAGTGGCGAAGGCGACTCTTTGGCCTATAACTGACGCTGAGGCG	Bacteria	Firmicutes	Bacilli	Bacillales	Family_XII	Exiguobacterium	0	0	0	0	0	0	0	0	0	0	0	0	0	0	0	0	0.03	0	0	0	0	0	0	0	0.03	0	0	3.25	0	0	0	0.06	0	0	0	0	0	0	0
CGTTGTCCGGAATTATTGGGCGTAAAGCGCGCGCAGGCGGTCCCTTAAGTCTGATGTGAAAGCCCACGGCTCAACCGTGGAGGGTCATTGGAAACTGGGGGACTTGAGTGCAGAAGAGGAAAGTGGAATTCCATGTGTAGCGGTGAAATGCGTAGAGATGTGGAGGAACACCAGTGGCGAAGGCGACTTTCTGGTCTGTAACTGACGCTGAGGCG	Bacteria	Firmicutes	Bacilli	Bacillales	Planococcaceae	Planomicrobium	0	0	0	0	0	0	0	0	0	0	0	0	6.04	0	0	0	0	0	0	0	0	0	0	0	0	0	0	0	0	0	0	0.38	0	0	0	0	0	0	0
CGTTGTCCGGAATTATTGGGCGTAAAGCGCGCGCAGGCGGTCCTTTAAGTCTGATGTGAAAGCCCACGGCTCAACCGTGGAGGGTCATTGGAAACTGGGGGACTTGAGTGCAGAAGAGGAAAGTGGAATTCCACGTGTAGCGGTGAAATGCGTAGAGATGTGGAGGAACACCAGTGGCGAAGGCGACTTTCTGGTCTGTAACTGACGCTGAGGCG	Bacteria	Firmicutes	Bacilli	Bacillales	Planococcaceae	Planococcus	0	0	0	0	0	0	0	0	0	0	0	0	0	0	0	0	0	0	0	0	0	0	0	0	0.26	0	0	2.72	0	0	0	0.12	0	0	0	0	0	0	0
CGTTGTCCGGAATTATTGGGCGTAAAGCGCGCGCAGGCGGTCTCTTAAGTCTGATGTGAAAGCCCACGGCTCAACCGTGGAGGGTCATTGGAAACTGGGGGACTTGAGTGCAGAAGAGGAAAGTGGAATTCCATGTGTAGCGGTGAAATGCGTAGAGATGTGGAGGAACACCAGTGGCGAAGGCGACTTTCTGGTCTGTAACTGACGCTGAGGCG	Bacteria	Firmicutes	Bacilli	Bacillales	Planococcaceae	NA	0	0	0	0	0	0	0	0	0	0	0	0	1.11	0	0	0	0	0	0	0	0	0	0	0	0	0	0	0	0	0	0	0	0	0	0	0	0	0	0
CGTTGTCCGGAGTTACTGGGCGTAAAGCGCGCGCAGGCGGCTCGTCAAGCCTGACGTGAAAGCCCCCGGCTCAACCGGGGAGGGTCGTCGGGGACTGGCGGGCTTGAGGTCGGCAGGGGTTGGTGGAATTCCCGGTGTAGTGGTGAAATGCGTAGAGATCGGGAGGAACACCCGTGGCGAAGGCGGCCAACTGGGCCGGACCTGACGCTGAGGCG	Bacteria	Chloroflexi	Thermomicrobia	JG30-KF-CM45	NA	NA	0.33	0.11	0.31	0.55	1.09	1.4	0.1	0.32	0.74	0.29	0.04	0	0.02	0	0	0	0	0	0	0.02	0	0	0	0	0.08	0	0	0	0	0	0	0	0	0	0	0	0.02	0	0
CGTTGTCCGGATTCATTGGGCGTAAAGAGCTCGTAGGCGGTTCAGTAAGTCGGGTGTGAAAGCTCCGAGCTCAACTCGGAGAGGCCACCCGATACTGCTGTGACTTGAGTCCAGTAGAGGAGCGTGGAACTCCTGGTGTAGCGGTGGAATGCGCAGATATCAGGAAGAACACCTGCAGCGAAGGCGGCGCTCTGGGCTGGAACTGACGCTGAGGA	Bacteria	Actinobacteria	Acidimicrobiia	Acidimicrobiales	Acidimicrobiales_Incertae_Sedis	Candidatus_Microthrix	0.05	0.02	0.22	0.59	1.04	0.16	0.01	0.19	0.74	0.04	0.01	0	0.05	0	0	0	0	0	0.01	0	0	0	0	0	0.02	0	0	0	0	0	0	0	0	0	0	0	0	0	0
CGTTGTCCGGATTTACTGGGCGTAAAGGGAGCGTAGGCGGACTTTTAAGTGAGATGTGAAATACCCGGGCTCAACTTGGGTGCTGCATTTCAAACTGGAAGTCTAGAGTGCAGGAGAGGAGAATGGAATTCCTAGTGTAGCGGTGAAATGCGTAGAGATTAGGAAGAACACCAGTGGCGAAGGCGATTCTCTGGACTGTAACTGACGCTGAGGCT	Bacteria	Firmicutes	Clostridia	Clostridiales	Clostridiaceae_1	Clostridium_sensu_stricto_1	0.23	0.06	0.18	0.13	0.23	2.94	0.03	0.06	0.35	0.08	0.02	0	0	0	0	0	0	0	0	0	0	0	0	0	0	0	0	0	0	0	0	0	0	0	0.1	0	0	0	0
CGTTGTCCGGATTTATTGGGCGTAAAGAGCTCGTAGGCGGTTCCGTAAGTCGAGTGTGAAAAATCTGGGCTCAACCCAGTGAAGCACTCGATACTGCGGTGACTAGAGTACGGTAGAGGAGTGTGGAATTTGTGGTGTAGCGGTGAAATGCGCAGATATCACAAGGAACACCAACGGCGAAGGCAGCACTCTGGGCCGGTACTGACGCTGAGGAG	Bacteria	Actinobacteria	Acidimicrobiia	Acidimicrobiales	Acidimicrobiales_Incertae_Sedis	Candidatus_Microthrix	0.14	0.23	0.1	0.1	0	2.1	0.09	0.09	0.15	0.02	0.01	0	0.03	0	0	0	0	0	0	0	0	0	0	0	0.09	0	0	0	0	0	0	0	0	0	0	0	0	0	0
CGTTGTCCGGATTTATTGGGCGTAAAGAGCTCGTAGGCGGTTTCGTAAGTCGAGTGTGAAAAATCTGGGCTTAACCCAGTGGAGCACTTGATACTGCGATGACTTGAGTTTGGTAGAGGAGTGTGGAATTCCTGGTGTAGCGGTGAAATGCGCAGATATCAGGAGGAACACCGACGGCGAAGGCAGCACTCTGGGCCAGTACTGACGCTGAGGAG	Bacteria	Actinobacteria	Acidimicrobiia	Acidimicrobiales	Acidimicrobiales_Incertae_Sedis	Candidatus_Microthrix	0.01	0.01	0.13	0.29	1.23	0	0.01	0.14	0.5	0	0	0	0	0	0	0	0	0	0	0.02	0	0	0	0	0	0	0	0	0	0	0	0	0	0	0	0	0	0	0
CGTTGTCCGGATTTATTGGGCGTAAAGAGCTCGTAGGCGGTTTGTCGCGTCGGATGTGAAAACCCAATGGCTTAACCTTGGGCCTGCATTCGATACGGGCAAACTAGAGTGTGGTAGGGGAGACTGGAACTCCTGGTGTAGCGGTGGAATGCGCAGATATCAGGAAGAACACCGATGGCGAAGGCAGGTCTCTGGGCCATAACTGACGCTGAGGA	Bacteria	Actinobacteria	Actinobacteria	PeM15	NA	NA	0.14	0.22	0.43	0.92	1.09	0.37	0.1	0.35	1.14	0.08	0.01	0	0	0	0	0	0	0	0.06	0	0	0	0	0	0.22	0	0	0	0	0	0	0	0	0	0.14	0	0	0	0
CGTTGTTCGGAATCACTGGGCGTAAAGCGCACGTAGGCGGATCTTTAAGTCAGGGGTGAAATCCCGAGGCTCAACCTCGGAACTGCCTTTGATACTGGAGGTCTCGAGTCCGGGAGAGGTGAGTGGAACTGCGAGTGTAGAGGTGAAATTCGTAGATATTCGCAAGAACACCAGTGGCGAAGGCGGCTCACTGGCCCGGAACTGACGCTGAGGTG	Bacteria	Proteobacteria	Alphaproteobacteria	Rhizobiales	Methylocystaceae	Methylocystis	0	0	0	0.07	0.15	0	0.04	0	0	0	0	0.12	1.54	1.04	0	5.99	9.95	6.61	29.93	3.8	2.94	3.33	22.12	32.17	9.44	7.37	0	17.53	32.45	0	0	0	8.34	0	0.04	0	0.46	0	0
CGTTGTTCGGAATCACTGGGCGTAAAGCGCACGTAGGCGGATTTGTAAGTCAGGGGTGAAATCCCGGGGCTCAACCTCGGAACTGCCTTTGATACTGCGAATCTTGAGTCCGATAGAGGTGGGTGGAATTCCTAGTGTAGAGGTGAAATTCGTAGATATTAGGAAGAACACCGGTGGCGAAGGCGGCCCACTGGATCGGTACTGACGCTGAGGTG	Bacteria	Proteobacteria	Alphaproteobacteria	Rhizobiales	Hyphomicrobiaceae	Hyphomicrobium	0	0.04	0	0.53	0	0	0.06	0	0	0	0.01	0.03	0.7	1.62	0.06	10.79	36.46	35.3	19.79	8.32	28.24	26.39	26.3	22.32	8.24	26.63	0.21	21.38	20.5	0	0.21	0	20.86	22.29	0.37	0.36	9.07	13.72	9.43
CGTTGTTCGGAATCACTGGGCGTAAAGCGCACGTAGGTGGATTTGTAAGTCAGGGGTGAAATCCCGGGGCTCAACCTCGGAACTGCCTTTGATACTGCAAGTCTTGAGTCCGATAGAGGTGGGTGGAATTCCTAGTGTAGAGGTGAAATTCGTAGATATTAGGAAGAACACCGGTGGCGAAGGCGGCCCACTGGATCGGTACTGACACTGAGGTG	Bacteria	Proteobacteria	Alphaproteobacteria	Rhizobiales	Hyphomicrobiaceae	Hyphomicrobium	0	0	0	0	0	0	0	0	0	0	0	0	0	0.05	0	0	0.08	0.17	0.08	0.15	1.01	0.91	0.77	0.77	0	0.4	0	0.27	0.25	0	0	0	0.15	0	0	0	0	0	0
CGTTGTTCGGAATCACTGGGCTTAAAGGGCGCGTAGGCGGGCCGCCAAGTCCGGGGTGAAAGCCTCCGGCTCAACCGGAGAATTGCCTGGGATACTGGTGGTCTTGAGGGAGGTAGGGGCACGCGGAACTTCCGGTGGAGCGGTGAAATGCGTTGATATCGGAAGGAACGCCGGTGGCGAAAGCGGCGTGCTGGCCCTCTTCTGACGCTGAGGCG	Bacteria	Planctomycetes	Planctomycetacia	Planctomycetales	Planctomycetaceae	NA	0	0	0	0	0	0	0	0	0	0	0	0.02	0.02	0	0	0.17	2.51	2.82	14.09	0	0	0	0.1	0.04	0	0.02	0	0.06	0.25	0	0	0	0	0	0	0	0	0	0
CGTTGTTCGGAATTACTGGGCGTAAAGCGCACGTAGGCGGATACTTAAGTCAGGGGTGAAATCCCGGGGCTCAACCACGGAACTGCCTTTGATACTGGGTATCTGGAGTCCGGAAGAGGTGAGTGGAATTCCGAGTGTAGAGGTGAAATTCGTAGATATTCGGAGGAACACCAGTGGCGAAGGCGGCTCACTGGTCCGGTACTGACGCTGAGGTG	Bacteria	Proteobacteria	Alphaproteobacteria	Rhizobiales	Phyllobacteriaceae	Mesorhizobium	0	0	0	0	0	0	0	0	0	0	0	0	0	0	0	0	0.13	0	0.48	0	0	0	0	0	0	0	0	0.34	0.4	0	0	0	0	0	0	0	1.1	0	0
CGTTGTTCGGAATTACTGGGCGTAAAGCGCACGTAGGCGGATACTTAAGTCAGGGGTGAAATCCCGGGGCTCAACCCAGGAACTGCCTTTGATACTGGGTATCTGGAGTCCGGAAGAGGTGAGTGGAATTCCGAGTGTAGAGGTGAAATTCGTAGATATTCGGAGGAACACCAGTGGCGAAGGCGGCTCACTGGTCCGGTACTGACGCTGAGGTG	Bacteria	Proteobacteria	Alphaproteobacteria	Rhizobiales	Phyllobacteriaceae	Mesorhizobium	0	0	0	0	0	0	0	0	0	0	0	0	0	0	0	0	0	0	0	0	0	0	0	0	0	0.2	0	0	0.32	0	0	0	0.36	0	0	0	1.29	0	0
CGTTGTTCGGAATTACTGGGCGTAAAGCGCACGTAGGCGGCTTTGTAAGTCAGAGGTGAAAGCCTGGAGCTCAACTCCAGAACTGCCTTTGAGACTGCATCGCTTGAATCCAGGAGAGGTGAGTGGAATTCCGAGTGTAGAGGTGAAATTCGTAGATATTCGGAAGAACACCAGTGGCGAAGGCGGCTCACTGGACTGGTATTGACGCTGAAGTG	Bacteria	Proteobacteria	Alphaproteobacteria	Sphingomonadales	Sphingomonadaceae	Sphingomonas	0	0	0	0	0	0	0	0	0	0	0	0	0	0	0	0	0	0	0	0	0	0	0	0	0	0	0	0	0	0.33	0	0	0	0	0	18.07	0	0	0
TGTTACTCAACTTGACTGGGCGTAAAGGGCGTGAAGGTGGTACAGTGCGTTTTTTTGTAAAAACTCAAACATAATTTGAGGGACTAAAAAATACGGCTGTGCTTGAGTTTACAGGAAGAAAGTTGTACTTCTAGTGTAGAGGTGAAATTTGCAAAAATTAGAAGGACAGTCTACGGGCGAAAGCGACTTTCTACTGCAAACTGACACTATAGCGC	Eukaryota	NA	NA	NA	NA	NA	0	0	0	0.07	0	0	0	0	0	0.03	0	0.01	0	0.29	0	0.05	0.01	0	0.01	1.04	0	0.12	0.11	0.08	0.31	0	0	0.02	0	0	0	0	0	0	0	0	0.17	0	0
TGTTACTCATCAATACTGGGCGTAAAGCGCATGTAGGCGGTTTATGATGTCAGAATAAAAATCTAGAGATCACCTTTATATTAATATTTTTAAACTAATAAACTAAGAGTATAAGAGAAGTGTGTTGCACTTTCAGTGGAGAGGTAAAATACGTAAATATTGTAGAGACAATCAATAGGTGGAAACGACTAACTATCTTATACTGACGCTTAAAT	NA	NA	NA	NA	NA	NA	0	0	0	0.06	0	0	0	0	0	0	0	0	0.03	3.38	0	0.27	0.17	0.03	0.09	0	0	0.06	0.16	0.14	0.22	0.09	0	0.07	0.08	0	0	0	0.04	0	0	0	7.15	0	0
TGTTATTCGTCTTAATGGGTGTAAAACGCGTGTAGATGGGATATCGAGTTTAACTTTAAATTTTTATAATATATTATAAAAAAAGTTTTAATACAGTTATTCTTGAGTGCTTATAAAACAACAGTATTTTAAGTGTAAGATGACATTTTAAAATATTTTTAAGACTAGCAATAGGCGAAAGCGGTGTTAAGAAGTATACTGACATTGAGACGCTA	NA	NA	NA	NA	NA	NA	0	0	0	0	0	0	0.01	0	0	0	0.01	0	0.04	0.02	0.07	1.49	0.03	0	0	0	0	0	0.13	0.01	3.8	0.02	0.47	0	0.02	0	0	0	0.07	0	0	0	0.02	0	0

## Sheet: Table S7
Table S7. Experiment and calculation of flow cytometry limits of detection.
	Unstained	Sybr green	Propidium iodide + Sybr green
Replicate #	cells/mL	TCC (cells/mL)	ICC (cells/mL)
1	0	5	6
2	0	2	13
3	0	3	6
4	0	3	5
5	0	5	10
6	0	2	3
7	-	9	6
8	-	1	18
9	-	3	3
10	-	8	8
11	-	1	4
Average	0	3.8	7.5
St. Dev.	0	2.6	4.7
3 x St. Dev	-	7.9	14.1
Limit of detection		11.7	21.6
